# Supplementary material for: IR Spectroscopy and Linear Support Vector Machine Analysis of Colorectal Liver Metastasis
Source: J Phys Chem B. 2026 Feb 2;130(6):1798–809. doi: 10.1021/acs.jpcb.5c07859 (PMC12908113; doi:10.1021/acs.jpcb.5c07859)
Supplement: Supplementary file 2 [file jp5c07859_si_002.xlsx]

## Sheet: Sheet1
Seven Leave-One-Out Decision Equations (left)
Average Spectra of Those Not Left Out (right)
Note: There are no results at the spline points:
3956, 3726, 2650, 2450, 2110, 1780, 890, 800 cm-1
Case 1 Left Out
Decision Equation					Average Spectra
	bias	0.140925
nu (cm-1)	Beta	Mu	Sigma		nu (cm-1)	Nontumor	Tumor
4000	0.047547	0.000230521	0.00317508		4000	0.000167063	0.000275421
3998	-0.0109164	0.000347803	0.00305317		3998	0.000249495	0.00041736
3996	0.0295734	0.00039336	0.00300148		3996	0.000303855	0.000456689
3994	0.0265906	0.000286616	0.00295134		3994	0.00026363	0.000302879
3992	-0.01131	0.000238612	0.00289664		3992	0.000224249	0.000248774
3990	-0.00766475	0.000479798	0.00293246		3990	0.000352778	0.00056967
3988	-0.0124669	0.00074276	0.00303828		3988	0.000503141	0.000912301
3986	-0.0584178	0.000624988	0.00297495		3986	0.000420079	0.00076997
3984	-0.00662981	0.00041995	0.00285492		3984	0.000326435	0.000486116
3982	0.0288677	0.000433156	0.00278735		3982	0.000352879	0.000489955
3980	0.00568895	0.00050049	0.00276083		3980	0.000363493	0.000597421
3978	0.0371634	0.000415809	0.00267057		3978	0.000280172	0.000511777
3976	0.0459091	0.000348161	0.00261111		3976	0.000202453	0.000451256
3974	-0.0224572	0.000681022	0.00273758		3974	0.000424556	0.000862483
3972	-0.0278138	0.000925686	0.00284006		3972	0.000620366	0.00114171
3970	0.00505917	0.000615432	0.00272086		3970	0.000438607	0.000740543
3968	0.011818	0.000370345	0.00262158		3968	0.000306863	0.000415262
3966	0.0199138	0.000456814	0.00263676		3966	0.000427508	0.000477549
3964	-0.0066239	0.000630042	0.00272758		3964	0.000634959	0.000626562
3962	-0.0018248	0.000646671	0.00263925		3962	0.000678011	0.000624497
3960	0.034502	0.00040312	0.00214035		3960	0.000462682	0.000360978
3958	0.0402313	0.000212267	0.00124976		3958	0.000266436	0.000173939
3954	0.0227298	-0.000154191	0.00114848		3954	-0.000182343	-0.000134273
3952	0.0191799	0.000159021	0.0020912		3952	0.000195129	0.000133473
3950	-0.000582432	0.000467517	0.00287951		3950	0.000611781	0.000365444
3948	0.00231625	0.000410782	0.00289436		3948	0.000594008	0.000281142
3946	-0.0297743	0.000369549	0.00272848		3946	0.000514172	0.000267222
3944	-0.00780936	0.000469245	0.0027281		3944	0.000527397	0.0004281
3942	0.0108885	0.00056834	0.00274284		3942	0.000567039	0.00056926
3940	-0.0587621	0.000515326	0.00254612		3940	0.000540939	0.000497204
3938	-0.00892545	0.000430599	0.00235201		3938	0.000523126	0.000365132
3936	0.0336269	0.000334384	0.00230219		3936	0.000455807	0.000248473
3934	-0.0269647	0.000259611	0.00231178		3934	0.000324112	0.000213974
3932	-0.0117668	0.000316572	0.00241013		3932	0.000286126	0.000338115
3930	0.0118767	0.00062215	0.00260026		3930	0.000519648	0.000694675
3928	-0.0209172	0.00100402	0.00308793		3928	0.00094782	0.00104379
3926	-0.0265645	0.00120001	0.00347862		3926	0.00122821	0.00118006
3924	0.0123541	0.0011682	0.00325653		3924	0.00119098	0.00115209
3922	0.0259507	0.000924272	0.00291476		3922	0.000962593	0.000897158
3920	0.020238	0.000706146	0.00267599		3920	0.000786727	0.000649131
3918	0.0083746	0.000704433	0.00257647		3918	0.00079188	0.000642561
3916	-0.00678596	0.000933276	0.00254071		3916	0.000945027	0.000924962
3914	-0.0434962	0.00120199	0.00246774		3914	0.00100982	0.00133796
3912	-0.0600422	0.00113572	0.00233288		3912	0.000850699	0.00133738
3910	-0.0439975	0.000967954	0.00228709		3910	0.000740515	0.00112888
3908	-0.0175195	0.000974732	0.00242194		3908	0.000822304	0.00108258
3906	-0.0197044	0.000907281	0.00268117		3906	0.000803668	0.000980592
3904	-0.0368772	0.000738554	0.00319593		3904	0.00057573	0.000853759
3902	-0.0212245	0.000842763	0.0036567		3902	0.000590176	0.00102148
3900	0.0190286	0.000798361	0.00357231		3900	0.000555279	0.000970352
3898	0.0281662	0.000703539	0.00310694		3898	0.000537956	0.000820697
3896	-0.0134353	0.000781161	0.00268115		3896	0.000686329	0.000848258
3894	-0.0120476	0.000854765	0.00254126		3894	0.000785044	0.000904096
3892	0.0319166	0.000930766	0.00253951		3892	0.000812726	0.00101428
3890	-0.00150746	0.000968618	0.00261783		3890	0.000848597	0.00105354
3888	-0.0296253	0.000625819	0.00263022		3888	0.000585212	0.000654549
3886	-0.00338287	0.000748967	0.00269676		3886	0.000698811	0.000784454
3884	0.0623419	0.00119067	0.00310826		3884	0.00113319	0.00123135
3882	0.0580957	0.000958445	0.00319049		3882	0.000964892	0.000953883
3880	-0.0262116	0.000846696	0.00321706		3880	0.000806288	0.000875286
3878	-0.0620469	0.000784188	0.00304108		3878	0.000721305	0.000828681
3876	-0.0387782	0.000599721	0.00290105		3876	0.000591481	0.000605551
3874	-0.0264031	0.000558239	0.00320425		3874	0.000648169	0.00049461
3872	0.023588	0.000173023	0.0033611		3872	0.000459141	-2.94188e-05
3870	-0.0114868	0.000190386	0.00339029		3870	0.00049404	-2.44625e-05
3868	-0.0363765	0.000612294	0.00345988		3868	0.000823834	0.00046262
3866	0.033897	0.000169601	0.00315667		3866	0.000398028	7.97824e-06
3864	0.0701595	-0.00013419	0.00312673		3864	0.000105112	-0.000303507
3862	0.0198027	0.000178536	0.00292681		3862	0.000407125	1.67998e-05
3860	-0.0434187	0.000592161	0.0029042		3860	0.000706804	0.000511046
3858	-0.0139221	0.00110596	0.00336259		3858	0.00114921	0.00107536
3856	0.0422956	0.00140466	0.00443504		3856	0.00154441	0.00130579
3854	0.00931281	0.00090007	0.00493744		3854	0.00119814	0.000689173
3852	0.0168779	0.000541058	0.00493005		3852	0.000832196	0.000335065
3850	-0.00847159	0.000448276	0.00425284		3850	0.000511242	0.000403724
3848	-0.0218323	0.000391074	0.00326406		3848	0.000351389	0.000419154
3846	0.0219597	0.000209291	0.00266465		3846	0.000259511	0.000173758
3844	0.033717	0.000381087	0.00277923		3844	0.000457228	0.000327214
3842	-0.0194353	0.000805226	0.00352521		3842	0.000827665	0.000789349
3840	-0.0484236	0.000843785	0.00417557		3840	0.00076279	0.000901092
3838	-0.0217739	0.000775445	0.00453884		3838	0.000659151	0.000857728
3836	-0.00402671	0.000747069	0.00447113		3836	0.000733052	0.000756987
3834	-0.00688486	0.000670596	0.00390835		3834	0.000667429	0.000672837
3832	0.00289331	0.000738358	0.00348863		3832	0.000670532	0.000786347
3830	0.0047455	0.000731169	0.00305178		3830	0.000607284	0.000818823
3828	-0.0311885	0.000686505	0.00286877		3828	0.000572849	0.000766922
3826	-0.0261118	0.000636112	0.00305777		3826	0.000658335	0.000620389
3824	-0.0280832	0.000527723	0.00341089		3824	0.000644978	0.00044476
3822	-0.0312108	0.000725546	0.00383263		3822	0.000595383	0.000817643
3820	0.0282307	0.00104662	0.00414438		3820	0.000679501	0.00130637
3818	-0.0235176	0.000492591	0.00416704		3818	0.00032079	0.000614147
3816	-0.0821034	0.000583944	0.00384471		3816	0.000423538	0.000697439
3814	-0.0475014	0.000946418	0.00342116		3814	0.000760364	0.00107806
3812	0.0808988	0.000638322	0.00291376		3812	0.000586492	0.000674995
3810	0.0433915	0.000623826	0.0027997		3810	0.000601915	0.000639329
3808	-0.0608441	0.000709191	0.00301968		3808	0.000593064	0.000791355
3806	0.0395347	0.000843506	0.00340366		3806	0.000681095	0.000958418
3804	0.044119	0.00106673	0.00389432		3804	0.00071559	0.00131518
3802	-0.0494465	0.00155694	0.00441373		3802	0.000772835	0.00211172
3800	-0.0761605	0.0017149	0.004591		3800	0.000946092	0.00225886
3798	-0.0687019	0.000768536	0.00378863		3798	0.000465732	0.000982784
3796	0.0327416	0.000585616	0.0032517		3796	0.000562536	0.000601946
3794	0.0584187	0.000762436	0.00301454		3794	0.000732812	0.000783396
3792	0.0295843	0.000678311	0.00283354		3792	0.000601755	0.000732478
3790	-0.0116416	0.00079777	0.00287099		3790	0.000690677	0.000873544
3788	-0.0110766	0.000881994	0.00301418		3788	0.000743099	0.000980269
3786	0.00665681	0.000842892	0.00307661		3786	0.000714685	0.000933604
3784	0.0170497	0.000939572	0.00319582		3784	0.000856734	0.000998184
3782	-0.0262491	0.000952062	0.00333783		3782	0.000809569	0.00105288
3780	-0.0460992	0.000906701	0.00332526		3780	0.000623334	0.0011072
3778	-0.00897321	0.00099957	0.0032301		3778	0.000741656	0.00118205
3776	0.00115126	0.000948981	0.00303206		3776	0.000810244	0.00104714
3774	-0.018744	0.000958663	0.00293612		3774	0.000838822	0.00104346
3772	-0.0361038	0.000863987	0.00293272		3772	0.000755818	0.00094052
3770	-0.00506876	0.000754316	0.00300985		3770	0.000654066	0.000825247
3768	0.0303356	0.00081916	0.00311992		3768	0.000691485	0.000909496
3766	0.0447939	0.000767131	0.00309647		3766	0.000521943	0.000940613
3764	0.0160111	0.000781334	0.00304801		3764	0.000452828	0.00101377
3762	0.0254362	0.000643312	0.00303936		3762	0.000467114	0.00076798
3760	0.0702057	0.000543314	0.00322693		3760	0.000535655	0.000548733
3758	0.0411296	0.000662166	0.00351984		3758	0.000691981	0.000641071
3756	0.011876	0.000639782	0.00373622		3756	0.000698187	0.000598458
3754	0.00164786	0.000645866	0.0041791		3754	0.000720521	0.000593044
3752	-0.0227611	0.000391885	0.00483125		3752	0.000503313	0.000313044
3750	0.0695031	-0.0001979	0.00591999		3750	9.67094e-05	-0.000406349
3748	0.0199744	-0.000473246	0.00621117		3748	-0.000132662	-0.000714225
3746	-0.0123137	-0.00041518	0.00603006		3746	-0.000185921	-0.00057739
3744	-0.0273038	-7.55403e-05	0.00519588		3744	4.1247e-05	-0.000158172
3742	-0.0300788	-0.000368056	0.00453108		3742	-0.000237024	-0.000460767
3740	-0.0190659	-0.00040865	0.00382081		3740	-0.000260114	-0.000513746
3738	-0.0274187	-0.000245134	0.003599		3738	-9.38757e-05	-0.000352156
3736	0.0229031	-0.000353058	0.00401171		3736	-0.000275794	-0.000407726
3734	0.0239104	-9.46168e-05	0.00412365		3734	-0.000111983	-8.23296e-05
3732	-0.0702703	2.82086e-05	0.00370136		3732	-0.000185038	0.00017909
3730	-0.0390341	-0.000150598	0.00305247		3730	-0.00044382	5.68701e-05
3728	-0.00311398	-0.000184409	0.00177311		3728	-0.000335962	-7.71787e-05
3724	0.0183838	0.000247059	0.00175238		3724	0.000258443	0.000239004
3722	0.0431275	0.000555396	0.00297595		3722	0.000492983	0.000599557
3720	0.00406577	0.000654142	0.0034136		3720	0.0006087	0.000686294
3718	-0.0158681	0.00047281	0.00334128		3718	0.000509049	0.000447169
3716	0.0352068	0.000314343	0.0032195		3716	0.000373412	0.00027255
3714	0.0208184	0.000292573	0.00339159		3714	0.000383948	0.000227921
3712	-0.0435077	0.000433186	0.00370185		3712	0.000551653	0.000349365
3710	0.0211653	0.000672266	0.00399272		3710	0.000755928	0.000613071
3708	0.00616423	0.00051213	0.00367976		3708	0.000478159	0.000536166
3706	0.0443318	0.000250178	0.00326746		3706	0.000154639	0.000317775
3704	0.0674087	0.000147807	0.00319629		3704	3.89351e-05	0.000224838
3702	0.0108458	0.000477266	0.0032773		3702	0.000306364	0.000598187
3700	-0.0195706	0.00107054	0.00344996		3700	0.00081569	0.00125086
3698	0.0306405	0.00130814	0.00343328		3698	0.00098724	0.00153518
3696	0.0412131	0.0013948	0.00344257		3696	0.00102032	0.00165976
3694	-0.00107997	0.00135877	0.00358489		3694	0.000996994	0.00161474
3692	0.0186594	0.00144701	0.0040776		3692	0.00110939	0.00168588
3690	0.0202601	0.00150809	0.00434681		3690	0.00110935	0.00179021
3688	0.00600322	0.00124415	0.00417217		3688	0.000890748	0.0014942
3686	0.0164734	0.000808188	0.00364767		3686	0.000554075	0.000987985
3684	0.0101345	0.000662141	0.00332872		3684	0.000509352	0.000770246
3682	-0.00615904	0.000731148	0.00338648		3682	0.000685517	0.000763434
3680	0.063058	0.000877939	0.00376029		3680	0.000981636	0.000804568
3678	0.0754086	0.00101678	0.00441058		3678	0.00129616	0.000819116
3676	-0.0202284	0.00115309	0.00504719		3676	0.00139317	0.000983226
3674	-0.0327933	0.00158196	0.0053937		3674	0.00155618	0.00160019
3672	0.0223383	0.00140409	0.00474705		3672	0.00134611	0.00144511
3670	0.0504703	0.00160595	0.00418737		3670	0.00154614	0.00164827
3668	-0.0241746	0.00179246	0.00381247		3668	0.00165787	0.00188769
3666	-0.0118272	0.00125597	0.00339734		3666	0.00119424	0.00129965
3664	0.0651956	0.00120263	0.00336967		3664	0.00117741	0.00122047
3662	0.0363038	0.00149652	0.00352303		3662	0.00136176	0.00159186
3660	-0.031162	0.00176616	0.00359687		3660	0.00149334	0.00195918
3658	-0.0151306	0.00180805	0.00359216		3658	0.00151719	0.00201384
3656	0.0248855	0.00192729	0.00360096		3656	0.00167114	0.00210852
3654	-0.00956645	0.00220609	0.00361398		3654	0.00191188	0.00241426
3652	-0.0230863	0.00243433	0.00388652		3652	0.00208071	0.00268454
3650	-0.00821174	0.00256984	0.00431097		3650	0.00207964	0.00291668
3648	0.0298317	0.00285637	0.00449092		3648	0.00227182	0.00326997
3646	-0.0395945	0.0027855	0.00425795		3646	0.0024551	0.00301927
3644	-0.00945658	0.00250844	0.00352515		3644	0.0023853	0.00259556
3642	0.0173934	0.00265712	0.00334062		3642	0.00247744	0.00278425
3640	-0.0141814	0.00317934	0.00349015		3640	0.00283037	0.00342625
3638	0.00143596	0.00372944	0.00363435		3638	0.0032763	0.00405006
3636	0.0477863	0.00389124	0.00367173		3636	0.00349503	0.00417158
3634	0.0211935	0.00379331	0.00355702		3634	0.00350229	0.00399921
3632	-0.0169353	0.00364144	0.00344739		3632	0.00341616	0.00380083
3630	-0.0194608	0.00327561	0.00391487		3630	0.00312606	0.00338143
3628	0.0500522	0.00347913	0.00421822		3628	0.00329795	0.00360733
3626	0.0680696	0.00387417	0.00386312		3626	0.00365231	0.00403114
3624	0.0485784	0.00424103	0.00346747		3624	0.00395412	0.00444402
3622	-0.0286652	0.00458211	0.00325359		3622	0.00416086	0.00488017
3620	-0.0195851	0.00447652	0.00352644		3620	0.00395114	0.00484826
3618	0.0632347	0.00465811	0.00372309		3618	0.00412556	0.00503492
3616	0.0161399	0.00509627	0.00368238		3616	0.00463569	0.00542215
3614	-0.0347551	0.00547182	0.00351907		3614	0.00498587	0.00581566
3612	-0.0378444	0.00576063	0.00359969		3612	0.00516348	0.00618315
3610	-0.0163168	0.00562463	0.00399167		3610	0.00492985	0.00611622
3608	0.0348927	0.00587652	0.00399563		3608	0.00506915	0.00644777
3606	-0.0056929	0.00680746	0.00362508		3606	0.00591752	0.00743712
3604	-0.103703	0.00731842	0.00360294		3604	0.00641293	0.0079591
3602	-0.114407	0.00755429	0.00361951		3602	0.00660191	0.00822814
3600	-0.043542	0.00780805	0.00371437		3600	0.00682273	0.00850521
3598	-0.00394601	0.00804582	0.00376087		3598	0.00712219	0.00869932
3596	-0.00258384	0.00837006	0.00376902		3596	0.00746602	0.00900972
3594	-0.0143712	0.00880736	0.0037502		3594	0.00787345	0.00946815
3592	-0.00667303	0.00897278	0.00362057		3592	0.00812267	0.00957427
3590	0.0399126	0.00885527	0.0035163		3590	0.00813365	0.00936585
3588	-0.0103195	0.00891414	0.00360698		3588	0.00823238	0.00939652
3586	-0.0683313	0.00941467	0.00373974		3586	0.00873073	0.00989858
3584	-0.0178453	0.00972414	0.0036959		3584	0.00899146	0.0102425
3582	0.0225134	0.0101164	0.00370678		3582	0.00930446	0.0106908
3580	0.0122422	0.010796	0.00391183		3580	0.00987936	0.0114446
3578	0.0225553	0.0113153	0.00400747		3578	0.0102701	0.0120548
3576	0.0124319	0.0114757	0.00395943		3576	0.0103935	0.0122415
3574	-0.0153773	0.011775	0.00388806		3574	0.0107454	0.0125034
3572	0.00931935	0.0122775	0.00387097		3572	0.0112452	0.013008
3570	0.0249371	0.0126596	0.00402442		3570	0.0115804	0.0134232
3568	-0.0204506	0.0129181	0.00438121		3568	0.0117871	0.0137184
3566	-0.0126579	0.0132368	0.00440707		3566	0.0121477	0.0140073
3564	-0.0133218	0.0135124	0.00420732		3564	0.012489	0.0142366
3562	0.00997546	0.0137955	0.00398895		3562	0.0127106	0.0145632
3560	0.0189564	0.0142794	0.00397231		3560	0.013134	0.0150899
3558	0.0197679	0.0147695	0.00399022		3558	0.013641	0.015568
3556	0.0414107	0.0152983	0.00405178		3556	0.0141266	0.0161273
3554	0.00456411	0.0158679	0.00418954		3554	0.0146097	0.0167581
3552	-0.0408178	0.0162448	0.00429886		3552	0.01497	0.0171468
3550	0.00839055	0.0162914	0.00415661		3550	0.0150466	0.0171722
3548	0.050914	0.016341	0.00398635		3548	0.0151496	0.0171839
3546	0.0107593	0.0166156	0.003971		3546	0.0154512	0.0174395
3544	-0.0258749	0.0169461	0.0040144		3544	0.0157494	0.0177927
3542	0.00152674	0.0173874	0.00404645		3542	0.0161705	0.0182484
3540	0.0257384	0.01791	0.0040532		3540	0.0167331	0.0187428
3538	0.0234036	0.0183429	0.00409826		3538	0.0171996	0.0191519
3536	0.025587	0.0187734	0.0041898		3536	0.0175876	0.0196124
3534	0.0324388	0.0191206	0.00424479		3534	0.0178809	0.0199977
3532	0.0381972	0.0193938	0.00424524		3532	0.0181094	0.0203025
3530	0.0206327	0.0196625	0.00422712		3530	0.0183805	0.0205696
3528	-0.00341087	0.0199517	0.00420272		3528	0.0187354	0.0208124
3526	0.0060697	0.0204795	0.00423442		3526	0.0193093	0.0213075
3524	-0.0151773	0.0209857	0.0042761		3524	0.0198157	0.0218136
3522	-0.0226807	0.0212684	0.00426574		3522	0.0200396	0.0221378
3520	0.0402222	0.021406	0.00426557		3520	0.0201407	0.0223012
3518	0.0540216	0.0215634	0.00426785		3518	0.0203354	0.0224322
3516	-0.00938611	0.0220005	0.00429392		3516	0.0207702	0.022871
3514	-0.0432636	0.022646	0.00437871		3514	0.0213664	0.0235513
3512	-0.00970005	0.0232166	0.00444057		3512	0.0219171	0.0241361
3510	0.053228	0.0235565	0.00436635		3510	0.0222869	0.0244547
3508	0.0418947	0.0238913	0.00433983		3508	0.0226474	0.0247714
3506	-0.0220921	0.0241497	0.00436447		3506	0.0228658	0.0250581
3504	-0.0458173	0.0242792	0.0043703		3504	0.0229436	0.0252242
3502	-0.0561696	0.0245836	0.00436009		3502	0.0232555	0.0255232
3500	-0.0372268	0.0249754	0.00434707		3500	0.0237183	0.0258649
3498	-0.00837035	0.025408	0.00445059		3498	0.0241638	0.0262884
3496	-0.0622878	0.0258811	0.00457238		3496	0.0245279	0.0268385
3494	-0.116327	0.0262754	0.00462188		3494	0.0248539	0.0272812
3492	-0.0341414	0.0265939	0.00462141		3492	0.0252219	0.0275647
3490	0.0364322	0.0267522	0.00454585		3490	0.0254882	0.0276465
3488	-0.0378875	0.0269298	0.0044775		3488	0.0257441	0.0277687
3486	-0.066505	0.0273295	0.00447665		3486	0.0261501	0.0281639
3484	-0.0154847	0.0276539	0.00445609		3484	0.0265183	0.0284573
3482	-0.0041029	0.0278732	0.00439713		3482	0.026816	0.0286212
3480	-0.0523763	0.0282187	0.00438575		3480	0.0272011	0.0289386
3478	-0.0516533	0.0285684	0.00441101		3478	0.0275824	0.0292661
3476	0.00307178	0.02896	0.00449904		3476	0.0279272	0.0296908
3474	-0.00349719	0.0294553	0.00460317		3474	0.0283173	0.0302604
3472	-0.0396868	0.0299126	0.00463632		3472	0.0287254	0.0307526
3470	-0.0528292	0.0303249	0.00464878		3470	0.0291109	0.0311838
3468	-0.0478948	0.0306155	0.00465757		3468	0.0293717	0.0314955
3466	-0.0315806	0.0308023	0.00465786		3466	0.0295632	0.031679
3464	0.00379779	0.0309924	0.00461108		3464	0.0298295	0.0318151
3462	0.0276849	0.0312652	0.0045861		3462	0.0301309	0.0320678
3460	0.0151539	0.0316077	0.00459974		3460	0.0304404	0.0324337
3458	-0.0274718	0.0318637	0.00455002		3458	0.0307567	0.0326469
3456	-0.0708494	0.0321324	0.00454555		3456	0.0311187	0.0328497
3454	-0.0306666	0.0325129	0.0045391		3454	0.0314699	0.0332509
3452	0.0177056	0.0329206	0.00460352		3452	0.0317846	0.0337245
3450	-0.0177071	0.0332059	0.00462089		3450	0.0319711	0.0340795
3448	-0.0584238	0.0333991	0.00467751		3448	0.0320848	0.034329
3446	-0.0531152	0.0336953	0.00471587		3446	0.0324089	0.0346054
3444	-0.0305814	0.0340535	0.00467902		3444	0.032891	0.034876
3442	-0.029954	0.0343477	0.004646		3442	0.033283	0.035101
3440	-0.0401104	0.0345452	0.00465393		3440	0.0334616	0.0353118
3438	-0.0279034	0.0347466	0.00465136		3438	0.0336063	0.0355534
3436	-0.0374715	0.0350706	0.00460084		3436	0.033996	0.0358309
3434	-0.0364222	0.0354766	0.00459271		3434	0.034521	0.0361527
3432	-0.0185328	0.0358389	0.00460321		3432	0.0348804	0.0365171
3430	-0.0510183	0.036181	0.00464303		3430	0.0351322	0.036923
3428	-0.0736632	0.0364882	0.00464843		3428	0.0354276	0.0372387
3426	-0.0502587	0.0367497	0.00460359		3426	0.0357506	0.0374565
3424	-0.0165805	0.0369708	0.00454956		3424	0.0360123	0.037649
3422	-0.00171555	0.0371157	0.00450619		3422	0.0361907	0.0377701
3420	-0.0112699	0.0373462	0.00447732		3420	0.0364689	0.0379669
3418	0.0138503	0.0376671	0.00446716		3418	0.0368155	0.0382696
3416	0.040729	0.0379741	0.00452853		3416	0.0370642	0.0386179
3414	-0.00452269	0.0383731	0.00461817		3414	0.037366	0.0390857
3412	-0.0464621	0.0388339	0.00465643		3412	0.0378169	0.0395534
3410	-0.0451925	0.0392509	0.00465739		3410	0.0382608	0.0399515
3408	-0.0430934	0.039577	0.0046565		3408	0.0385871	0.0402774
3406	-0.0412862	0.0398007	0.00463647		3406	0.038827	0.0404896
3404	-0.0401777	0.0400493	0.0046004		3404	0.0391423	0.0406909
3402	0.000976059	0.0403829	0.00456953		3402	0.0395885	0.040945
3400	0.00314876	0.040746	0.00457728		3400	0.0400349	0.0412491
3398	-0.0565479	0.0410697	0.00454457		3398	0.0403702	0.0415646
3396	-0.0527282	0.0412843	0.00444003		3396	0.0406136	0.0417589
3394	-0.0142021	0.0415243	0.00438503		3394	0.0409275	0.0419466
3392	0.0265956	0.0419408	0.00442524		3392	0.0414027	0.0423216
3390	0.0397763	0.0424121	0.00449846		3390	0.0418484	0.042811
3388	-0.0170896	0.0428188	0.00453555		3388	0.0421484	0.0432931
3386	-0.0583885	0.0431889	0.0045525		3386	0.0424698	0.0436977
3384	-0.0454576	0.04355	0.00452465		3384	0.0429065	0.0440054
3382	-0.0326469	0.0438985	0.00448049		3382	0.0433301	0.0443007
3380	-0.0308325	0.0442407	0.0044353		3380	0.0436827	0.0446355
3378	-0.00777887	0.0446604	0.00438871		3378	0.0441186	0.0450437
3376	0.0189711	0.045101	0.00434352		3376	0.0446089	0.0454491
3374	0.0321964	0.0455289	0.00431383		3374	0.0450524	0.045866
3372	0.0020506	0.0459701	0.00429075		3372	0.0454453	0.0463414
3370	-0.0260857	0.0463326	0.00427919		3370	0.0458004	0.0467091
3368	-0.0166295	0.0466163	0.00427682		3368	0.0461427	0.0469513
3366	-0.0281673	0.0470099	0.00427486		3366	0.0465729	0.0473192
3364	-0.0351103	0.0475751	0.0042532		3364	0.0471265	0.0478925
3362	-0.0208129	0.048057	0.00418159		3362	0.0476424	0.0483503
3360	-0.0137835	0.0486038	0.00414214		3360	0.0482255	0.0488715
3358	-0.0181011	0.0494054	0.0042192		3358	0.0489969	0.0496945
3356	-0.00653968	0.0501732	0.00429984		3356	0.0496974	0.0505098
3354	0.0280996	0.0507128	0.00428001		3354	0.0501691	0.0510975
3352	0.0322129	0.0511493	0.00426044		3352	0.0505779	0.0515537
3350	0.0290279	0.0515633	0.00422602		3350	0.0510181	0.0519491
3348	0.0367556	0.0519368	0.00414766		3348	0.0514817	0.0522587
3346	0.0345542	0.0523454	0.00407379		3346	0.0520088	0.0525835
3344	0.0275416	0.0528647	0.00403959		3344	0.0525932	0.0530568
3342	0.00238406	0.0534883	0.00405867		3342	0.0531771	0.0537084
3340	-0.00467293	0.0540849	0.00408794		3340	0.0536767	0.0543738
3338	0.0386306	0.0546561	0.00411499		3338	0.0541664	0.0550026
3336	0.0729887	0.0552074	0.00410901		3336	0.0547261	0.055548
3334	0.0653255	0.0556218	0.0040446		3334	0.0552574	0.0558797
3332	0.058961	0.056075	0.0039768		3332	0.0557739	0.0562881
3330	0.0589168	0.0566994	0.00396206		3330	0.0563825	0.0569236
3328	0.0765267	0.0573226	0.00395397		3328	0.0570548	0.0575122
3326	0.0811929	0.0578363	0.00397065		3326	0.0576023	0.0580019
3324	0.0564032	0.0584207	0.00403323		3324	0.0580976	0.0586493
3322	0.0563773	0.0591649	0.00406389		3322	0.0587792	0.0594377
3320	0.0589381	0.0598334	0.00404269		3320	0.0595129	0.0600603
3318	0.065076	0.0603943	0.004001		3318	0.0601518	0.0605659
3316	0.0608893	0.0609744	0.0039497		3316	0.0607532	0.0611308
3314	0.022629	0.061517	0.00393836		3314	0.0613099	0.0616635
3312	0.048325	0.0619217	0.0039606		3312	0.0617223	0.0620629
3310	0.115876	0.0622589	0.00400872		3310	0.0620476	0.0624084
3308	0.070092	0.062726	0.00406005		3308	0.0624793	0.0629007
3306	0.00208968	0.0632193	0.0041049		3306	0.0629661	0.0633984
3304	0.0134047	0.0636076	0.00411068		3304	0.0633946	0.0637582
3302	0.0253245	0.0639506	0.00406288		3302	0.0637285	0.0641077
3300	0.0674855	0.0641745	0.00403235		3300	0.0639748	0.0643158
3298	0.0830739	0.0642515	0.00399309		3298	0.0641153	0.0643478
3296	0.00697269	0.0643689	0.00395527		3296	0.0642252	0.0644706
3294	-0.0331447	0.0645483	0.00397918		3294	0.0644125	0.0646444
3292	0.0182197	0.0645512	0.00402962		3292	0.0644998	0.0645875
3290	0.0701478	0.0643488	0.0040386		3290	0.0643412	0.0643542
3288	0.0300036	0.0640751	0.00401201		3288	0.0640016	0.0641271
3286	-0.0246387	0.0639248	0.00400528		3286	0.0637357	0.0640587
3284	-0.00967998	0.0636714	0.00399891		3284	0.0634435	0.0638327
3282	-0.00548218	0.0630448	0.00397		3282	0.0628452	0.063186
3280	-0.029102	0.0623367	0.00397238		3280	0.0621685	0.0624557
3278	-0.0397491	0.0616964	0.00395664		3278	0.0615662	0.0617886
3276	-0.0300459	0.060987	0.00392814		3276	0.0609156	0.0610375
3274	-0.0188272	0.060264	0.00393264		3274	0.0602282	0.0602893
3272	-0.019692	0.0595494	0.00397346		3272	0.0594535	0.0596172
3270	-0.00102104	0.0586734	0.00396371		3270	0.058533	0.0587728
3268	0.00633432	0.0576428	0.00387145		3268	0.0575516	0.0577074
3266	-0.0173341	0.0566168	0.00380994		3266	0.0565626	0.0566552
3264	-0.000731468	0.0556764	0.00380861		3264	0.0556194	0.0557168
3262	-0.0271921	0.0548285	0.00379728		3262	0.0547443	0.0548881
3260	-0.117534	0.0541377	0.00381185		3260	0.0539554	0.0542668
3258	-0.113106	0.0534409	0.0038605		3258	0.0531569	0.0536418
3256	-0.0280155	0.0525098	0.00387654		3256	0.0522356	0.0527038
3254	-0.0121233	0.0514398	0.00383776		3254	0.051209	0.0516031
3252	-0.0769323	0.0504554	0.0038112		3252	0.050227	0.050617
3250	-0.0884395	0.0496749	0.00383044		3250	0.0494891	0.0498063
3248	-0.0301342	0.048953	0.00387278		3248	0.0488548	0.0490225
3246	0.00852426	0.0480653	0.00385923		3246	0.0480293	0.0480908
3244	0.00736822	0.0471628	0.00380438		3244	0.0471144	0.047197
3242	-0.0358572	0.0464687	0.00375582		3242	0.0463796	0.0465317
3240	-0.0729147	0.045846	0.00374245		3240	0.0457669	0.045902
3238	-0.0490027	0.0452505	0.0037465		3238	0.0451589	0.0453153
3236	-0.0234727	0.0447715	0.00373556		3236	0.044626	0.0448744
3234	-0.0135071	0.0442567	0.00372173		3234	0.0441293	0.0443468
3232	0.0104893	0.0435928	0.00370318		3232	0.0435802	0.0436017
3230	0.0516279	0.0430133	0.00368563		3230	0.0430925	0.0429573
3228	0.0226108	0.0426482	0.00367911		3228	0.042685	0.0426221
3226	-0.0625054	0.0423677	0.00367053		3226	0.0422688	0.0424377
3224	-0.0962324	0.0420382	0.00368305		3224	0.0418193	0.0421931
3222	-0.027781	0.0416452	0.00370503		3222	0.0413939	0.0418229
3220	0.0241199	0.0413212	0.0036764		3220	0.0410968	0.04148
3218	-0.00926217	0.0410622	0.00362253		3218	0.0408486	0.0412134
3216	-0.0143144	0.0407649	0.00359586		3216	0.04051	0.0409452
3214	0.0274749	0.0405365	0.00360366		3214	0.040193	0.0407796
3212	0.0472408	0.0402943	0.00360238		3212	0.0399527	0.0405359
3210	0.0273392	0.039888	0.00359305		3210	0.0396281	0.0400718
3208	-0.00309193	0.03946	0.00357728		3208	0.0392033	0.0396416
3206	-0.0267949	0.039144	0.00357055		3206	0.0388002	0.0393873
3204	-0.0217026	0.0388747	0.00357282		3204	0.0384566	0.0391705
3202	0.0344076	0.0385862	0.00355775		3202	0.038198	0.0388609
3200	0.0708052	0.0383264	0.00356059		3200	0.0379391	0.0386005
3198	0.0327134	0.0379385	0.00355638		3198	0.0374645	0.0382739
3196	0.0363683	0.0374316	0.00351217		3196	0.0369444	0.0377764
3194	0.083207	0.037062	0.00347038		3194	0.0365826	0.0374012
3192	0.0372569	0.0367542	0.00347517		3192	0.0361771	0.0371626
3190	-0.00427763	0.0364593	0.00347825		3190	0.0358039	0.036923
3188	-0.0189887	0.0361553	0.00345796		3188	0.0355484	0.0365847
3186	-0.00653555	0.0356917	0.00343084		3186	0.0351525	0.0360731
3184	0.0855948	0.0351673	0.00340563		3184	0.0346198	0.0355547
3182	0.0900761	0.0346899	0.00342066		3182	0.0340763	0.0351241
3180	0.0115702	0.0340762	0.00347926		3180	0.0334255	0.0345365
3178	0.00122267	0.0334974	0.00353723		3178	0.032887	0.0339293
3176	0.0117554	0.0332368	0.00342344		3176	0.0326458	0.033655
3174	0.00856776	0.0329281	0.00335657		3174	0.0322906	0.0333791
3172	0.00412282	0.0324499	0.0033519		3172	0.0317807	0.0329235
3170	0.0023113	0.0320308	0.00338296		3170	0.0313554	0.0325088
3168	0.0178541	0.0316684	0.00341939		3168	0.0309822	0.0321539
3166	0.0213299	0.0312238	0.00338186		3166	0.0306014	0.0316642
3164	0.0084893	0.0307488	0.00330736		3164	0.0301946	0.0311409
3162	-0.00250889	0.0303081	0.00328645		3162	0.0297143	0.0307282
3160	-0.0117596	0.0298654	0.00329403		3160	0.0291854	0.0303465
3158	-0.00863778	0.0295294	0.00332711		3158	0.0287783	0.0300609
3156	-0.0161079	0.0292146	0.0033338		3156	0.0284495	0.029756
3154	0.0092382	0.0287473	0.00331011		3154	0.0279783	0.0292914
3152	0.0829334	0.0281783	0.00327423		3152	0.0274114	0.0287209
3150	0.0766454	0.0276086	0.00326101		3150	0.0269033	0.0281076
3148	0.0510446	0.0271666	0.0032566		3148	0.0265228	0.0276221
3146	0.0405564	0.0269145	0.00323644		3146	0.0262703	0.0273703
3144	0.00508683	0.0266748	0.00321363		3144	0.025988	0.0271608
3142	0.00655749	0.0263478	0.00323131		3142	0.0255965	0.0268794
3140	0.00732962	0.0260019	0.00328618		3140	0.0251932	0.026574
3138	0.00347918	0.0256573	0.00329129		3138	0.0248529	0.0262265
3136	-0.02462	0.0253413	0.00323911		3136	0.0245483	0.0259024
3134	-0.0317775	0.024941	0.003196		3134	0.0241928	0.0254704
3132	0.0462659	0.0244736	0.0031592		3132	0.0238485	0.0249159
3130	0.065799	0.0242306	0.0031218		3130	0.0236384	0.0246496
3128	0.0167144	0.0242446	0.00312402		3128	0.0235465	0.0247386
3126	0.00602545	0.0242225	0.00315793		3126	0.0234249	0.0247868
3124	0.0419231	0.0239357	0.00316082		3124	0.0230765	0.0245436
3122	0.0738943	0.0235033	0.00317194		3122	0.0226096	0.0241357
3120	0.0545248	0.0231681	0.00313224		3120	0.0223109	0.0237745
3118	-0.00340028	0.0229851	0.00306795		3118	0.0221806	0.0235544
3116	-0.0249626	0.0228526	0.00306949		3116	0.0220089	0.0234494
3114	-3.65356e-05	0.0226747	0.00309493		3114	0.0217883	0.023302
3112	-0.0074951	0.0225502	0.00307238		3112	0.021655	0.0231837
3110	-0.0217759	0.0225051	0.00306477		3110	0.0215445	0.0231847
3108	0.003582	0.0224457	0.00313005		3108	0.0213844	0.0231966
3106	0.035	0.0224709	0.00316149		3106	0.0213484	0.0232651
3104	0.0467171	0.0225768	0.00311609		3104	0.0214394	0.0233816
3102	0.0327221	0.0225367	0.00309837		3102	0.0214097	0.023334
3100	-0.00336444	0.0224253	0.00310275		3100	0.0212683	0.023244
3098	0.000993405	0.0224639	0.00309519		3098	0.0212265	0.0233394
3096	0.0184431	0.0225304	0.00307034		3096	0.0212658	0.0234252
3094	0.000130382	0.0224469	0.0030604		3094	0.0212218	0.0233138
3092	0.00929139	0.022313	0.00308417		3092	0.0210937	0.0231757
3090	0.010738	0.022297	0.00313444		3090	0.0210097	0.0232078
3088	-0.0142814	0.0223732	0.00319232		3088	0.0210301	0.0233234
3086	0.0332882	0.0223614	0.00321217		3086	0.0210013	0.0233238
3084	0.0781823	0.0222859	0.0031747		3084	0.0209048	0.0232632
3082	0.00293392	0.0222985	0.00312023		3082	0.0208987	0.0232889
3080	-0.0579561	0.022245	0.00308817		3080	0.0208555	0.0232282
3078	-0.0169996	0.0221292	0.00309502		3078	0.0207388	0.023113
3076	0.00132774	0.0221974	0.0031124		3076	0.0207441	0.0232258
3074	-0.0207609	0.0222187	0.00310648		3074	0.0207649	0.0232474
3072	0.00145517	0.0219805	0.00311301		3072	0.0206141	0.0229472
3070	0.0163855	0.0216997	0.0031699		3070	0.0203353	0.0226652
3068	-0.0171008	0.021567	0.00316417		3068	0.0201398	0.0225767
3066	-0.0273143	0.0216772	0.00306418		3066	0.0202419	0.0226927
3064	-0.0173117	0.0217426	0.00305237		3064	0.0203443	0.022732
3062	-0.0298813	0.0215118	0.00310354		3062	0.0201283	0.0224907
3060	-0.0306136	0.0212262	0.0031699		3060	0.0197985	0.0222363
3058	-0.0363267	0.0209784	0.00322096		3058	0.0195299	0.0220034
3056	-0.0791714	0.0206391	0.0032225		3056	0.0192074	0.021652
3054	-0.0887843	0.0202187	0.00321241		3054	0.0188192	0.0212089
3052	-0.0599643	0.0198152	0.00316969		3052	0.0185055	0.0207419
3050	-0.0339819	0.0194892	0.00309214		3050	0.0182834	0.0203423
3048	0.00461242	0.0192792	0.00302727		3048	0.0181212	0.0200986
3046	0.0269421	0.0190424	0.00304006		3046	0.0178929	0.0198557
3044	0.032374	0.0187319	0.0031233		3044	0.0175712	0.0195531
3042	0.024295	0.0184625	0.00317499		3042	0.0172666	0.0193087
3040	-0.0150115	0.0181475	0.00319018		3040	0.0169636	0.0189851
3038	-0.0214589	0.0178019	0.00314611		3038	0.0167411	0.0185525
3036	0.00812442	0.0176584	0.00301187		3036	0.016714	0.0183266
3034	0.0251204	0.0176866	0.00296179		3034	0.016729	0.0183641
3032	0.0562052	0.0176083	0.00300177		3032	0.0166146	0.0183114
3030	0.0490839	0.017388	0.00302526		3030	0.0164457	0.0180547
3028	-0.0140532	0.0171476	0.00298286		3028	0.0163141	0.0177373
3026	-0.0343503	0.0168367	0.00296168		3026	0.0161106	0.0173504
3024	-0.0188037	0.016421	0.00313475		3024	0.0157415	0.0169019
3022	-0.0015148	0.016148	0.0034289		3022	0.0154907	0.016613
3020	0.0139148	0.0161881	0.00341631		3020	0.0156122	0.0165956
3018	0.0387116	0.016309	0.00320244		3018	0.0158938	0.0166028
3016	0.11284	0.0162839	0.00313108		3016	0.0160507	0.0164489
3014	0.138977	0.0162095	0.00314819		3014	0.0161317	0.0162645
3012	0.0244738	0.0162596	0.00318431		3012	0.0163166	0.0162193
3010	-0.0448557	0.0162633	0.00328074		3010	0.0164484	0.0161324
3008	0.0550768	0.0159642	0.00341194		3008	0.0163132	0.0157173
3006	0.116775	0.0156092	0.00350895		3006	0.016114	0.0152521
3004	0.0693046	0.0155533	0.00352998		3004	0.0160493	0.0152023
3002	0.0617112	0.0155957	0.00357555		3002	0.0159748	0.0153274
3000	0.0797476	0.0154434	0.00361602		3000	0.0157756	0.0152083
2998	0.0429912	0.0152519	0.00361284		2998	0.0155694	0.0150272
2996	-0.00350911	0.0152615	0.00360263		2996	0.0155417	0.0150632
2994	-0.031186	0.0154202	0.00360272		2994	0.0156931	0.0152272
2992	-0.0508839	0.0156415	0.00360218		2992	0.0159435	0.0154277
2990	-0.045444	0.0160541	0.0035998		2990	0.016391	0.0158157
2988	0.00476882	0.0166168	0.00361734		2988	0.0169951	0.0163491
2986	0.0426937	0.0170507	0.00362995		2986	0.0174923	0.0167382
2984	0.0179837	0.0174648	0.00359076		2984	0.0179671	0.0171095
2982	-0.0146702	0.018134	0.00351317		2982	0.018615	0.0177937
2980	-0.00059916	0.0188426	0.00348353		2980	0.0192044	0.0185866
2978	0.013444	0.0195817	0.00355617		2978	0.0197968	0.0194295
2976	-0.0199412	0.0206148	0.00353263		2976	0.0207852	0.0204943
2974	-0.0552965	0.0216815	0.00342752		2974	0.0219691	0.021478
2972	-0.0690738	0.0225955	0.00338717		2972	0.0230532	0.0222716
2970	-0.0493276	0.0235542	0.00345368		2970	0.0241799	0.0231115
2968	-0.00538069	0.0246166	0.00358652		2968	0.0254671	0.0240148
2966	-0.00429549	0.0257988	0.00378385		2966	0.026809	0.025084
2964	-0.00238463	0.027319	0.00421197		2964	0.0281522	0.0267296
2962	-0.00563226	0.0286075	0.00468286		2962	0.0293279	0.0280978
2960	-0.0404464	0.0289031	0.004555		2960	0.0299929	0.0281321
2958	-0.0485703	0.0288101	0.00449235		2958	0.030278	0.0277715
2956	-0.0498048	0.0287437	0.0045718		2956	0.0303228	0.0276264
2954	-0.0505465	0.0283437	0.0046453		2954	0.029953	0.027205
2952	-0.0424009	0.0276891	0.00472861		2952	0.0293872	0.0264876
2950	-0.0565587	0.0271718	0.00482571		2950	0.0289825	0.0258907
2948	-0.0391649	0.0269721	0.00492403		2948	0.0288609	0.0256356
2946	0.00311372	0.0270882	0.00504396		2946	0.0291159	0.0256535
2944	-0.0144622	0.0276462	0.00523187		2944	0.029904	0.0260486
2942	-0.0462995	0.0286439	0.00555045		2942	0.0312263	0.0268167
2940	-0.00989228	0.0299342	0.00600123		2940	0.0328956	0.0278389
2938	0.0324195	0.0315085	0.00651953		2938	0.0347855	0.0291899
2936	0.0269763	0.0331365	0.00710999		2936	0.036754	0.030577
2934	-0.00251446	0.0345472	0.0077751		2934	0.0386535	0.0316418
2932	-0.0208979	0.0359049	0.00845285		2932	0.0404735	0.0326725
2930	-0.00532446	0.0372012	0.00902748		2930	0.0420529	0.0337685
2928	0.00688116	0.0380673	0.00946873		2928	0.0431518	0.0344699
2926	-0.00622048	0.0384284	0.00973735		2926	0.043652	0.0347325
2924	-0.00971419	0.0383785	0.00977282		2924	0.0435156	0.0347439
2922	0.00323727	0.0377528	0.00956952		2922	0.042681	0.0342658
2920	-0.00260365	0.0364153	0.0091414		2920	0.0410137	0.0331617
2918	-0.0133873	0.0345016	0.00854996		2918	0.0386382	0.0315747
2916	0.00454537	0.0322626	0.00791724		2916	0.0359778	0.029634
2914	0.00483408	0.0299705	0.00729744		2914	0.0333376	0.0275882
2912	0.00357025	0.0277889	0.00671616		2912	0.0308607	0.0256154
2910	0.0257709	0.0258882	0.00622552		2910	0.0287549	0.0238598
2908	0.0185045	0.0244317	0.00581538		2908	0.0271295	0.0225229
2906	0.00714238	0.0233207	0.00544949		2906	0.0258224	0.0215506
2904	0.00855039	0.022263	0.0051131		2904	0.0245545	0.0206416
2902	-0.0218326	0.0212034	0.00481863		2902	0.0232796	0.0197344
2900	-0.0747589	0.0203185	0.00458542		2900	0.0221618	0.0190143
2898	-0.0989681	0.0195479	0.00439548		2898	0.0211934	0.0183836
2896	-0.0573247	0.0187971	0.00420975		2896	0.0203547	0.0176951
2894	-0.0107221	0.0181879	0.00401895		2894	0.0196507	0.017153
2892	0.00460963	0.0177589	0.0038149		2892	0.0190491	0.0168459
2890	-0.0117043	0.0173829	0.00360909		2890	0.0185462	0.0165598
2888	-0.0573377	0.0169657	0.00345404		2888	0.0180745	0.0161811
2886	-0.0465836	0.0166077	0.00335442		2886	0.0176793	0.0158495
2884	0.00488778	0.0163759	0.00328865		2884	0.017422	0.0156358
2882	0.00930684	0.0162677	0.00325139		2882	0.0172876	0.015546
2880	-0.0116219	0.0162928	0.00322761		2880	0.0173102	0.0155729
2878	-0.0157008	0.0164108	0.00322306		2878	0.0175209	0.0156255
2876	-0.00260153	0.016661	0.00325881		2876	0.0179141	0.0157744
2874	0.00185349	0.0169569	0.00335085		2874	0.0182634	0.0160325
2872	0.00131482	0.0170641	0.00346239		2872	0.0182991	0.0161902
2870	0.0152743	0.0170122	0.00353336		2870	0.0181505	0.0162068
2868	0.0112351	0.0168563	0.00357214		2868	0.0179831	0.0160589
2866	-0.0174283	0.0166138	0.00368773		2866	0.0178763	0.0157205
2864	-0.0158086	0.0165449	0.00392432		2864	0.0181049	0.0154411
2862	0.0272363	0.0167614	0.00428469		2862	0.0187334	0.0153661
2860	0.0572324	0.0173354	0.00472697		2860	0.0196901	0.0156694
2858	0.0532098	0.0183105	0.00519424		2858	0.0209098	0.0164713
2856	0.0494793	0.0192424	0.00560432		2856	0.022003	0.0172891
2854	0.0521047	0.0197567	0.00582267		2854	0.0225489	0.0177811
2852	0.0132003	0.0197014	0.0057498		2852	0.0222089	0.0179272
2850	-0.0521823	0.0186559	0.00540989		2850	0.020697	0.0172117
2848	-0.0853861	0.0166068	0.00490682		2848	0.0182771	0.015425
2846	-0.0848695	0.0144279	0.00434444		2846	0.0157716	0.0134772
2844	-0.0661048	0.0125935	0.00382821		2844	0.0136145	0.0118711
2842	-0.0616288	0.0109636	0.00349176		2842	0.0117579	0.0104016
2840	-0.0728516	0.00966109	0.00324156		2840	0.0102933	0.00921378
2838	-0.0212424	0.00880067	0.00296663		2838	0.00930594	0.00844317
2836	0.0407754	0.00827793	0.00271982		2836	0.00868342	0.00799104
2834	-0.00118678	0.00792872	0.00256263		2834	0.00821513	0.00772608
2832	-0.0243271	0.00755497	0.00251816		2832	0.00772155	0.0074371
2830	0.0171308	0.00716009	0.00249291		2830	0.00725174	0.00709524
2828	-0.0376408	0.00682186	0.00244312		2828	0.00686862	0.00678879
2826	-0.0871364	0.00645661	0.00247874		2826	0.00647643	0.00644258
2824	-0.00088983	0.00617345	0.00252196		2824	0.00616768	0.00617754
2822	0.0375335	0.00609855	0.00236264		2822	0.00606491	0.00612235
2820	0.00208246	0.0060547	0.0021848		2820	0.00601131	0.0060854
2818	0.0102541	0.00585391	0.00210324		2818	0.00582305	0.00587575
2816	0.0342022	0.00555698	0.00206991		2816	0.00556249	0.00555308
2814	0.0453152	0.00529452	0.00204841		2814	0.00535277	0.0052533
2812	0.0135759	0.00505137	0.00204083		2812	0.00511257	0.00500807
2810	0.0018097	0.00486442	0.00206206		2810	0.00484347	0.00487924
2808	0.0128684	0.00483402	0.00208409		2808	0.00469644	0.00493136
2806	-0.0186782	0.00483472	0.0020435		2806	0.00465888	0.00495914
2804	-0.0118143	0.00462379	0.0019993		2804	0.00452221	0.00469567
2802	0.0305936	0.00438572	0.00200373		2802	0.00431476	0.00443593
2800	0.0343862	0.00431478	0.00195107		2800	0.00421173	0.00438768
2798	0.0154617	0.00416731	0.00191323		2798	0.00405802	0.00424463
2796	-0.014234	0.00390968	0.00199077		2796	0.00377534	0.00400473
2794	-0.00638284	0.0036976	0.0021193		2794	0.00352523	0.00381956
2792	0.0208997	0.00360386	0.00209129		2792	0.00344618	0.00371542
2790	-0.00298467	0.00365007	0.00196984		2790	0.00349309	0.00376113
2788	0.0128814	0.00359497	0.0019411		2788	0.00342955	0.003712
2786	0.0214303	0.00337213	0.00195085		2786	0.00322786	0.00347421
2784	0.00319189	0.00324866	0.00192919		2784	0.00309901	0.00335453
2782	0.0357196	0.00320028	0.00188934		2782	0.00305424	0.00330361
2780	0.0230082	0.00301484	0.00190684		2780	0.00290267	0.00309421
2778	-0.00853276	0.00280562	0.00196942		2778	0.00269812	0.00288169
2776	0.0135725	0.00270052	0.00202843		2776	0.00256654	0.00279532
2774	0.009726	0.0026288	0.0020626		2774	0.00246453	0.00274502
2772	-0.0297528	0.00256854	0.00204974		2772	0.00236572	0.00271204
2770	-0.0281799	0.00246609	0.00207757		2770	0.00223587	0.00262899
2768	-0.00646165	0.00236604	0.00208384		2768	0.00213642	0.0025285
2766	-0.016195	0.00236774	0.00197433		2766	0.00215533	0.00251803
2764	-0.0196976	0.00236339	0.00188585		2764	0.00217559	0.00249626
2762	0.00682667	0.00228146	0.00184249		2762	0.00211089	0.00240214
2760	0.00599381	0.00212336	0.0018293		2760	0.0019684	0.00223299
2758	-0.010326	0.00200228	0.00187721		2758	0.001829	0.00212488
2756	-0.00508933	0.0020842	0.00187304		2756	0.00183769	0.00225862
2754	-0.0309388	0.0021663	0.00181563		2754	0.00188515	0.00236522
2752	-0.0321492	0.00197754	0.00183992		2752	0.00172818	0.00215398
2750	0.0348977	0.00175597	0.00190036		2750	0.00153088	0.00191523
2748	0.0448684	0.00171275	0.00186583		2748	0.00149239	0.00186867
2746	0.0306174	0.00156643	0.00184492		2746	0.00140978	0.00167726
2744	0.017242	0.00133264	0.00187317		2744	0.00127083	0.00137637
2742	-0.0154029	0.00127151	0.00185603		2742	0.0012191	0.0013086
2740	-0.0198639	0.00135483	0.00181472		2740	0.00122109	0.00144947
2738	-0.00862056	0.00144739	0.00176799		2738	0.00126345	0.00157753
2736	0.0278713	0.00145814	0.00169733		2736	0.00132124	0.00155501
2734	0.0102386	0.00138086	0.00169168		2734	0.00127638	0.00145479
2732	-0.0407795	0.00125974	0.00171661		2732	0.00113706	0.00134655
2730	-0.0128434	0.00120002	0.0016869		2730	0.00107868	0.00128587
2728	0.0141207	0.00121627	0.00162171		2728	0.00109353	0.00130311
2726	0.0187129	0.00116196	0.00159518		2726	0.00103411	0.00125242
2724	-0.000366946	0.00100069	0.00158685		2724	0.000906739	0.00106717
2722	-0.0286589	0.000884026	0.00158756		2722	0.00080851	0.000937457
2720	0.0229166	0.000869814	0.00159537		2720	0.000766759	0.00094273
2718	0.0572852	0.000828585	0.00159251		2718	0.000736501	0.000893739
2716	0.0197528	0.000773561	0.00159029		2716	0.000684597	0.000836506
2714	0.0104606	0.000730148	0.00161949		2714	0.000596821	0.000824482
2712	0.0310874	0.000687214	0.0016241		2712	0.000550359	0.000784045
2710	0.0280299	0.000710955	0.00158638		2710	0.000580078	0.000803557
2708	-0.0125229	0.000720551	0.00155894		2708	0.000576553	0.000822436
2706	-0.0691058	0.000655924	0.00152745		2706	0.000521093	0.000751322
2704	-0.0368205	0.000586968	0.00149329		2704	0.000485185	0.000658985
2702	0.0425401	0.000528056	0.00148319		2702	0.000433836	0.00059472
2700	0.0370099	0.000476461	0.00150182		2700	0.000348979	0.00056666
2698	0.0194041	0.000486282	0.00151164		2698	0.000322634	0.00060207
2696	-0.0155779	0.000468195	0.00150068		2696	0.00031194	0.000578753
2694	-0.0554574	0.000329775	0.00149356		2694	0.000255331	0.000382447
2692	0.0169814	0.000195894	0.00152092		2692	0.00020962	0.000186183
2690	0.0594958	0.000150653	0.00152426		2690	0.000189122	0.000123434
2688	0.015352	0.000190279	0.00147389		2688	0.000222976	0.000167145
2686	-0.0098091	0.000281367	0.00142602		2686	0.000309504	0.000261459
2684	-0.022941	0.000258023	0.00140812		2684	0.000299463	0.000228702
2682	-0.0315419	0.000129918	0.00141546		2682	0.00017025	0.000101381
2680	-0.0266966	9.13349e-05	0.00143253		2680	6.41216e-05	0.00011059
2678	0.0141528	9.47161e-05	0.00144973		2678	2.20956e-05	0.000146098
2676	0.0299814	7.49802e-06	0.00148859		2676	-3.40388e-05	3.68871e-05
2674	-0.0373581	-4.4213e-05	0.00149182		2674	-7.44778e-05	-2.27993e-05
2672	-0.0409563	3.24496e-05	0.00142743		2672	-5.1536e-06	5.90554e-05
2670	0.0263616	0.000120573	0.00138745		2670	6.8107e-05	0.000157694
2668	0.00124646	7.02288e-05	0.00139617		2668	1.32124e-05	0.00011057
2666	-0.0165997	-0.000118579	0.00143189		2666	-0.000110068	-0.000124601
2664	0.0291783	-0.000256532	0.00145948		2664	-0.000203972	-0.00029372
2662	0.0351229	-0.000252684	0.0014408		2662	-0.000237157	-0.000263671
2660	0.00589312	-0.000214146	0.00141476		2660	-0.000241118	-0.000195062
2658	-0.0104882	-0.000217624	0.00143667		2658	-0.000285063	-0.000169908
2656	0.0208025	-0.0002807	0.0014185		2656	-0.000339362	-0.000239195
2654	0.0347304	-0.000318862	0.00118293		2654	-0.000310219	-0.000324978
2652	-0.03127	-0.000179179	0.00067299		2652	-0.000157684	-0.000194388
2648	0.00846743	0.000102187	0.000640305		2648	3.89137e-05	0.000146956
2646	-0.0279927	0.000179407	0.00106858		2646	4.46607e-05	0.000274745
2644	0.0132864	0.000164934	0.00122901		2644	4.83884e-05	0.000247395
2642	-0.0302991	7.01494e-05	0.00125865		2642	-2.18636e-05	0.000135253
2640	-0.0607149	-4.55674e-05	0.00126907		2640	-0.000124587	1.03424e-05
2638	0.0567286	-5.58441e-05	0.00126393		2638	-0.000133671	-7.78237e-07
2636	0.0489698	4.24301e-05	0.00126301		2636	-9.06406e-05	0.000136583
2634	-0.0358987	6.13594e-05	0.00128838		2634	-0.000129059	0.000196089
2632	-0.00219905	6.0138e-06	0.00129294		2632	-0.000193175	0.000146949
2630	-0.00861515	-5.98326e-05	0.00127771		2630	-0.000227547	5.88326e-05
2628	-0.0446089	-9.10291e-05	0.00127069		2628	-0.000223271	2.53751e-06
2626	-0.0386053	-9.55015e-05	0.00125262		2626	-0.000213781	-1.18133e-05
2624	-3.74362e-05	-0.000141774	0.00122337		2624	-0.000230407	-7.90623e-05
2622	0.0211503	-0.000211482	0.00120617		2622	-0.000240488	-0.000190959
2620	-0.0433902	-0.000260675	0.00120871		2620	-0.000273299	-0.000251744
2618	-0.0482278	-0.000261978	0.00121509		2618	-0.00030813	-0.000229323
2616	-0.0110778	-0.000227519	0.00122044		2616	-0.000297152	-0.000178251
2614	-0.0108168	-0.000180265	0.00121384		2614	-0.000257961	-0.000125292
2612	0.0214566	-0.000190878	0.00122098		2612	-0.000249345	-0.000149511
2610	0.035867	-0.000272312	0.00121325		2610	-0.000272122	-0.000272446
2608	-0.0213381	-0.000338936	0.00119694		2608	-0.00027846	-0.000381726
2606	-0.0405942	-0.000404314	0.00121068		2606	-0.000313706	-0.000468422
2604	0.0352155	-0.000425471	0.0012401		2604	-0.000326301	-0.000495638
2602	0.0400992	-0.000401033	0.00125813		2602	-0.0003202	-0.000458225
2600	-0.027334	-0.000443043	0.0012679		2600	-0.000402514	-0.00047172
2598	-0.0131952	-0.000472615	0.0012483		2598	-0.000448526	-0.000489659
2596	0.0626211	-0.00038919	0.00116531		2596	-0.000333518	-0.000428581
2594	0.0707212	-0.000259439	0.00116061		2594	-0.000201007	-0.000300783
2592	-0.000317103	-0.000201141	0.00114724		2592	-0.000212404	-0.000193172
2590	-0.038207	-0.000209812	0.00117757		2590	-0.000282123	-0.000158649
2588	-0.0139623	-0.000261918	0.00118965		2588	-0.000326382	-0.000216308
2586	0.0102382	-0.000366068	0.00119508		2586	-0.000370824	-0.000362703
2584	-0.0202025	-0.000385744	0.00117505		2584	-0.000368152	-0.000398191
2582	-0.0279035	-0.00030507	0.00115366		2582	-0.000345967	-0.000276134
2580	-0.00650992	-0.000305735	0.00114747		2580	-0.000391198	-0.000245266
2578	-0.0370336	-0.000364736	0.00114204		2578	-0.000428426	-0.000319673
2576	-0.0277431	-0.00038102	0.00114468		2576	-0.000444165	-0.000336342
2574	0.02266	-0.00036297	0.00118378		2574	-0.000466551	-0.000289682
2572	0.0226845	-0.000425625	0.00120321		2572	-0.000495978	-0.000375848
2570	-0.0197069	-0.000562513	0.00121221		2570	-0.000535257	-0.000581797
2568	-0.0375502	-0.000553527	0.00119886		2568	-0.000487744	-0.000600071
2566	0.0159109	-0.000382663	0.00113495		2566	-0.000360162	-0.000398583
2564	0.0340044	-0.000266359	0.0011112		2564	-0.000296006	-0.000245383
2562	0.0114345	-0.000319293	0.00115545		2562	-0.000366747	-0.000285717
2560	0.0267806	-0.000385866	0.00120914		2560	-0.000452624	-0.000338633
2558	0.00920533	-0.000338182	0.00119999		2558	-0.000417374	-0.000282151
2556	-0.00972012	-0.000270517	0.00115592		2556	-0.000301948	-0.000248279
2554	0.00839589	-0.000275164	0.00115556		2554	-0.000237957	-0.000301489
2552	0.000133386	-0.000277791	0.0011474		2552	-0.000242314	-0.000302893
2550	-0.0334593	-0.000150356	0.00109957		2550	-0.000191758	-0.000121062
2548	-0.0576046	-1.54981e-05	0.00108762		2548	-0.000112576	5.31889e-05
2546	-0.0227186	-4.32974e-05	0.00110844		2546	-0.000146702	2.98661e-05
2544	0.0496868	-0.00014883	0.00115155		2544	-0.00021964	-9.87286e-05
2542	0.0486577	-0.000187243	0.00114357		2542	-0.000190187	-0.00018516
2540	-0.00170873	-0.000169476	0.00110851		2540	-0.000126418	-0.000199941
2538	-0.0372344	-0.000145023	0.00107531		2538	-0.000116416	-0.000165264
2536	0.00279489	-0.000130031	0.00107399		2536	-0.000119717	-0.000137329
2534	0.0206075	-7.55363e-05	0.00108242		2534	-6.57726e-05	-8.24445e-05
2532	-0.0763625	-4.16911e-06	0.00111625		2532	4.84311e-06	-1.05457e-05
2530	-0.0808298	6.20623e-06	0.00113187		2530	-7.72009e-06	1.60597e-05
2528	0.0121338	-5.65568e-05	0.00111658		2528	-0.000101049	-2.50766e-05
2526	-0.0020761	-0.000147199	0.00112315		2526	-0.000175188	-0.000127395
2524	-0.0515785	-0.000158046	0.00111951		2524	-0.000164865	-0.000153221
2522	0.00145239	-0.000116294	0.00109395		2522	-9.93855e-05	-0.000128257
2520	0.0364213	-0.000110904	0.00110364		2520	-4.21401e-05	-0.000159558
2518	0.0199529	-0.000132241	0.00109974		2518	-8.27832e-05	-0.000167235
2516	-0.00102215	-8.37141e-05	0.00108748		2516	-0.000120292	-5.78337e-05
2514	-0.0170567	8.17742e-05	0.00109843		2514	1.51532e-05	0.000128912
2512	-0.012266	0.000159418	0.00112021		2512	0.0001088	0.000195232
2510	-0.0196143	7.2763e-05	0.00110831		2510	4.84613e-05	8.99575e-05
2508	-0.0228673	4.52552e-05	0.00111727		2508	6.53574e-05	3.1032e-05
2506	0.00825996	0.000101776	0.00113908		2506	0.000144512	7.1539e-05
2504	0.0450769	0.000140226	0.0011757		2504	0.000189468	0.000105385
2502	-0.00110123	0.000112674	0.00119404		2502	0.00017689	6.72379e-05
2500	-0.0663641	-4.85111e-05	0.00113637		2500	3.3372e-05	-0.000106447
2498	-0.0274186	-0.000110947	0.00111858		2498	-3.93795e-05	-0.000161583
2496	2.32428e-05	1.95277e-05	0.00115359		2496	4.29554e-05	2.95154e-06
2494	-0.032338	8.01823e-05	0.00118795		2494	7.39407e-05	8.45985e-05
2492	-0.0252287	6.53086e-05	0.0011845		2492	2.91808e-05	9.08706e-05
2490	-0.00569247	6.87243e-05	0.00118666		2490	-7.97071e-06	0.000122989
2488	-0.0151715	7.32902e-05	0.00116282		2488	2.53583e-05	0.000107204
2486	-0.0231505	-1.50172e-05	0.00115801		2486	1.99563e-05	-3.97624e-05
2484	0.0208725	-0.000187374	0.00120222		2484	-9.84008e-05	-0.000250326
2482	0.0191974	-0.000269155	0.00122166		2482	-0.000179662	-0.000332474
2480	-0.047153	-0.000177615	0.0011727		2480	-0.000114465	-0.000222296
2478	0.0278319	-4.27999e-05	0.00114814		2478	1.24776e-05	-8.19111e-05
2476	0.0751177	-1.23212e-05	0.00116394		2476	8.05336e-05	-7.80199e-05
2474	-0.036834	-5.39883e-05	0.00117789		2474	6.22031e-05	-0.000136199
2472	-0.0312501	-0.000209778	0.0011909		2472	-7.97518e-05	-0.000301776
2470	0.0278107	-0.000487855	0.0013415		2470	-0.000263459	-0.000646625
2468	-0.00132269	-0.000512912	0.00141317		2468	-0.000258476	-0.000692937
2466	0.00374704	-0.000228176	0.00122318		2466	-7.26672e-05	-0.000338205
2464	0.0480496	-6.9121e-05	0.00115625		2464	2.87324e-05	-0.000138357
2462	0.0492316	-8.96859e-05	0.00115962		2462	-1.01347e-05	-0.000145972
2460	0.0126651	-9.02624e-05	0.00117215		2460	-4.98094e-05	-0.000118885
2458	-0.000902957	-6.61573e-05	0.00117881		2458	-4.12172e-05	-8.38035e-05
2456	0.0346012	-3.66661e-05	0.0011391		2456	-1.21409e-05	-5.40187e-05
2454	0.00616058	5.47515e-06	0.000962326		2454	-1.05663e-05	1.68252e-05
2452	-0.0778069	4.29811e-05	0.000571726		2452	3.61219e-06	7.08363e-05
2448	0.0133404	-0.000167177	0.000596072		2448	-0.000119919	-0.000200614
2446	-0.0425723	-0.000214449	0.000980228		2446	-0.000157099	-0.000255026
2444	0.00353674	-6.73439e-05	0.00112741		2444	-1.11109e-05	-0.000107131
2442	0.0662342	-2.22628e-05	0.0011724		2442	3.96107e-05	-6.6041e-05
2440	0.0193143	-9.30691e-05	0.0011875		2440	-3.43571e-05	-0.00013461
2438	-0.0141288	-6.12887e-05	0.00119319		2438	6.34585e-06	-0.000109143
2436	0.00257834	0.000118798	0.00121972		2436	0.000159239	9.01834e-05
2434	0.0109532	0.000312709	0.00125159		2434	0.000268304	0.000344127
2432	0.0365984	0.00031273	0.00124387		2432	0.000239186	0.000364765
2430	0.00559977	8.32176e-05	0.00118775		2430	6.54137e-05	9.58146e-05
2428	-0.0100531	-0.000125709	0.00118948		2428	-6.38899e-05	-0.000169449
2426	0.0504775	-0.000139019	0.00122095		2426	-2.81215e-05	-0.000217484
2424	0.0360795	-6.79787e-05	0.00122284		2424	1.47615e-05	-0.000126521
2422	-0.0199643	-3.30676e-05	0.0011983		2422	-2.86e-05	-3.62286e-05
2420	-0.030043	3.40947e-05	0.00119807		2420	-1.79803e-05	7.094e-05
2418	-0.0336564	0.000171149	0.00118551		2418	0.000119077	0.000207992
2416	-0.0316068	0.000239028	0.00120673		2416	0.000200142	0.000266542
2414	0.0205903	0.000171608	0.00119838		2414	0.000137612	0.000195663
2412	0.0766397	0.0001236	0.00121634		2412	0.000129074	0.000119727
2410	0.0188415	0.000207485	0.00125751		2410	0.000222788	0.000196658
2408	-0.0257307	0.000286888	0.00127497		2408	0.000253667	0.000310394
2406	-0.0157559	0.000327383	0.0012598		2406	0.000256814	0.000377313
2404	-0.0279003	0.000340614	0.00126802		2404	0.000281789	0.000382235
2402	0.00332235	0.000287206	0.00126293		2402	0.00026726	0.000301318
2400	0.0104522	0.000257289	0.00124935		2400	0.000255268	0.000258718
2398	-0.0352572	0.000151165	0.00121859		2398	0.000162594	0.000143078
2396	-0.0244953	-0.000109135	0.0012143		2396	-4.22435e-05	-0.000156463
2394	-0.0213525	-0.000271546	0.00123549		2394	-0.000151037	-0.000356811
2392	-0.0478958	-0.000272828	0.00123028		2392	-0.000154614	-0.000356469
2390	-0.0167856	-0.000269227	0.00123528		2390	-0.000168536	-0.000340469
2388	0.00358521	-0.000288642	0.00127178		2388	-0.00019666	-0.000353723
2386	0.034788	-0.000329472	0.00139107		2386	-0.000255003	-0.000382161
2384	0.0758428	-0.000355068	0.00167003		2384	-0.000312479	-0.000385202
2382	0.0145033	-0.000235217	0.00215275		2382	-0.000183703	-0.000271665
2380	-0.0469682	4.14701e-05	0.00275415		2380	0.000217685	-8.32094e-05
2378	-0.0554664	0.000265997	0.00328239		2378	0.000559354	5.84348e-05
2376	-0.0387904	0.000167339	0.00356404		2376	0.000432032	-1.99431e-05
2374	0.00593528	-0.000134558	0.00369927		2374	6.32552e-05	-0.00027452
2372	0.0141804	-0.00010188	0.00373234		2372	4.1898e-06	-0.000176928
2370	-0.0394656	0.000229287	0.0039625		2370	0.000193722	0.000254451
2368	-0.0617318	0.000457051	0.00455926		2368	0.000346467	0.000535294
2366	-0.0343613	0.000620245	0.00518925		2366	0.000567931	0.000657259
2364	-0.0123384	0.000552208	0.00530989		2364	0.000702387	0.00044595
2362	-0.0491817	0.000149215	0.0051086		2362	0.000263069	6.86591e-05
2360	-0.0438397	-0.000344904	0.00559298		2360	-0.000452233	-0.000268965
2358	0.0549107	-0.000610962	0.00600592		2358	-0.000510069	-0.000682348
2356	0.0988139	-0.000339767	0.00613912		2356	-0.000129911	-0.000488249
2354	0.063798	0.0003921	0.00600631		2354	0.000339863	0.00042906
2352	0.0200395	0.000836441	0.00591815		2352	0.000792203	0.000867741
2350	0.0271961	0.000574691	0.00606839		2350	0.000604738	0.000553432
2348	0.000792964	0.000595987	0.00614721		2348	0.000428027	0.000714826
2346	-0.0780324	0.000943332	0.00607879		2346	0.000569223	0.00120803
2344	-0.0828835	0.000272726	0.00612674		2344	0.000165767	0.000348404
2342	0.0105305	-0.000136938	0.00625918		2342	0.000205218	-0.000379029
2340	0.0191239	0.000562801	0.00628626		2340	0.000983242	0.00026532
2338	0.0149678	0.000868386	0.00616462		2338	0.00109881	0.000705349
2336	0.0623618	0.000543721	0.00603045		2336	0.000562851	0.000530186
2334	0.016473	0.000304266	0.00595343		2334	0.000275705	0.000324473
2332	-0.0498753	0.00051267	0.00580218		2332	0.00042986	0.000571261
2330	-0.0277936	0.000739948	0.00558629		2330	0.000431447	0.000958225
2328	0.0194317	0.000354231	0.0053403		2328	-2.62086e-05	0.000623409
2326	-0.022723	-0.000113199	0.00490264		2326	-0.000370346	6.87431e-05
2324	-0.0580835	-0.000244147	0.00450706		2324	-0.000342041	-0.000174884
2322	-0.0250931	-4.58124e-05	0.0042469		2322	-9.5259e-05	-1.08267e-05
2320	-0.0167266	0.000223379	0.00398021		2320	0.000131714	0.000288237
2318	-0.0164263	0.000212627	0.00368929		2318	0.00011504	0.000281674
2316	0.0462575	4.2033e-05	0.00347199		2316	7.88333e-06	6.61954e-05
2314	0.0889028	-7.70258e-05	0.00341566		2314	-3.14029e-05	-0.000109306
2312	0.0590892	-4.02934e-05	0.00349139		2312	-2.36936e-05	-5.20384e-05
2310	0.0148655	0.000177508	0.00356065		2310	8.85e-05	0.000240485
2308	-0.028793	0.000512004	0.00352854		2308	0.000290392	0.000668803
2306	-0.053243	0.000749173	0.0033441		2306	0.000445933	0.000963728
2304	-0.0440145	0.000664279	0.00302947		2304	0.000402304	0.000849637
2302	-0.0180462	0.000440923	0.00274683		2302	0.000230893	0.000589528
2300	0.00158394	0.000266556	0.00250106		2300	6.76004e-05	0.000407325
2298	-0.0131877	9.94149e-05	0.002224		2298	-9.20181e-05	0.000234862
2296	-0.00530508	6.40827e-05	0.00199641		2296	-0.000112883	0.000189294
2294	0.0850157	0.000123329	0.00181429		2294	-4.60524e-05	0.000243174
2292	0.0665429	0.000110593	0.00163268		2292	-6.63684e-05	0.000235801
2290	-0.0197003	9.42716e-05	0.0014691		2290	-4.87027e-05	0.000195432
2288	0.0149201	0.000167542	0.0013535		2288	4.58731e-05	0.000253629
2286	0.0239815	0.000209058	0.00125478		2286	7.10329e-05	0.000306717
2284	-0.0173595	0.000112873	0.00117934		2284	-1.17189e-05	0.000201027
2282	-0.0510957	5.69867e-05	0.00115914		2282	-7.98049e-05	0.000153773
2280	-0.0146916	0.000123303	0.0011951		2280	-6.471e-05	0.00025633
2278	0.023044	0.00017044	0.00122818		2278	-4.10655e-05	0.000320089
2276	-0.032537	0.000147438	0.00123543		2276	-5.568e-05	0.000291152
2274	-0.0112818	7.99999e-05	0.00122583		2274	-7.6456e-05	0.000190699
2272	0.0389797	1.02325e-05	0.00120984		2272	-7.75937e-05	7.23734e-05
2270	-0.00922892	-2.03587e-05	0.00120951		2270	-9.72059e-05	3.4014e-05
2268	-0.0405611	-1.85224e-05	0.00122508		2268	-0.000130358	6.06065e-05
2266	0.00211694	-3.5646e-05	0.00125959		2266	-0.000154456	4.84173e-05
2264	0.0218438	3.42646e-05	0.00125698		2264	-0.000112153	0.000137861
2262	-0.0204577	0.000228996	0.00124063		2262	2.15075e-05	0.000375803
2260	-0.0175043	0.00032323	0.00123337		2260	0.00013342	0.000457529
2258	0.0112096	0.000309951	0.00118686		2258	0.000192833	0.000392817
2256	0.00302107	0.000286226	0.00115258		2256	0.000208096	0.000341506
2254	-0.0141317	0.000244032	0.00116208		2254	0.000185333	0.000285564
2252	-0.0452759	0.000254137	0.00120454		2252	0.000205413	0.000288612
2250	-0.0506186	0.000327629	0.00123827		2250	0.000282571	0.000359509
2248	-0.00962664	0.000370243	0.00126482		2248	0.00032945	0.000399105
2246	0.0359053	0.000372028	0.00123952		2246	0.000333907	0.000399
2244	0.0694967	0.000368709	0.00116897		2244	0.000326836	0.000398336
2242	0.0607971	0.000304758	0.00113066		2242	0.000240927	0.000349922
2240	0.0109043	0.000154209	0.00115429		2240	4.14023e-05	0.000234025
2238	-0.0126576	6.2568e-05	0.00120964		2238	-0.000123654	0.000194328
2236	0.0149246	0.000134256	0.0011921		2236	-9.6456e-05	0.000297495
2234	0.0256136	0.000235236	0.00115474		2234	-1.18288e-05	0.000410045
2232	0.00898174	0.000290273	0.00112344		2232	3.56303e-05	0.000470443
2230	-0.00476932	0.000402472	0.00108562		2230	0.000160239	0.000573862
2228	-0.0508472	0.000520373	0.00112088		2228	0.000286371	0.000685939
2226	-0.0259693	0.000468387	0.0011263		2226	0.00025985	0.000615936
2224	0.0511668	0.000373897	0.00111183		2224	0.000176258	0.000513735
2222	-0.0202655	0.000429189	0.00114624		2222	0.000167572	0.000614293
2220	-0.0728881	0.00046774	0.00112877		2220	0.000220665	0.000642556
2218	0.0105214	0.000454186	0.00111028		2218	0.000332469	0.000540305
2216	-0.000421695	0.000518659	0.00118024		2216	0.000430728	0.000580874
2214	-0.0112527	0.00057875	0.00119343		2214	0.000426251	0.00068665
2212	0.0773846	0.000538153	0.00115947		2212	0.000351477	0.000670234
2210	0.0394146	0.000452645	0.00110435		2210	0.000245912	0.000598917
2208	-0.0264463	0.000375651	0.00108918		2208	0.000130062	0.000549416
2206	-0.00434892	0.000369947	0.00111081		2206	9.33524e-05	0.00056565
2204	0.00338826	0.000413099	0.00112101		2204	0.000115719	0.000623509
2202	0.00986542	0.000346508	0.00111566		2202	5.28253e-05	0.000554301
2200	-0.0151888	0.000312252	0.00109955		2200	4.95202e-05	0.000498147
2198	-0.00975176	0.000380252	0.0010742		2198	0.000146704	0.000545497
2196	0.03819	0.000310391	0.00107704		2196	8.03921e-05	0.000473125
2194	0.04288	0.000205705	0.00111792		2194	-3.42771e-05	0.000375503
2192	0.0228816	0.000224766	0.00111069		2192	-2.87983e-05	0.000404173
2190	-0.0100574	0.000252083	0.00111315		2190	-2.40765e-05	0.000447478
2188	0.00706233	0.000212849	0.00110321		2188	-3.76335e-05	0.000390077
2186	0.0362977	0.000121521	0.00107633		2186	-7.27179e-05	0.000258953
2184	-0.0419474	8.62146e-05	0.00110816		2184	-0.000113427	0.00022747
2182	-0.0243052	0.000111183	0.00112884		2182	-9.29151e-05	0.000255591
2180	0.0948125	8.5139e-05	0.00108532		2180	-6.48643e-05	0.000191273
2178	0.0954607	-6.1012e-06	0.00108823		2178	-0.000122787	7.64589e-05
2176	0.0113508	-0.00011389	0.00115225		2176	-0.000233232	-2.945e-05
2174	-0.0365235	-0.000195344	0.00117498		2174	-0.000285103	-0.000131835
2172	-0.0208231	-0.000208202	0.00113367		2172	-0.000268518	-0.000165526
2170	-0.0172641	-0.000124165	0.00107705		2170	-0.000200984	-6.98126e-05
2168	-0.0261298	-5.24277e-05	0.00106098		2168	-0.000155626	2.05894e-05
2166	0.039091	-9.08019e-05	0.00112869		2166	-0.00021655	-1.82976e-06
2164	0.0968805	-4.41091e-05	0.00113572		2164	-0.000203049	6.83475e-05
2162	0.0254031	0.000152892	0.00109175		2162	-6.09182e-05	0.000304172
2160	-0.0292715	0.000231517	0.00109221		2160	4.55193e-06	0.000392105
2158	0.00628155	0.000198002	0.00106641		2158	2.10922e-05	0.000323173
2156	0.0344098	0.000186326	0.00105189		2156	5.31707e-05	0.000280539
2154	0.0454133	0.000112591	0.00108832		2154	-3.09186e-05	0.00021413
2152	0.00236931	2.28203e-05	0.00113715		2152	-0.000160908	0.000152816
2150	-0.0393538	3.87369e-05	0.00111251		2150	-0.000141641	0.000166362
2148	0.00479536	0.000129781	0.00108304		2148	-2.89249e-05	0.000242071
2146	0.0410121	0.000202991	0.00107677		2146	3.70597e-05	0.000320394
2144	-0.00327708	0.000226685	0.00104834		2144	6.05562e-05	0.000344229
2142	0.0099553	0.000234815	0.00103804		2142	9.36735e-05	0.000334679
2140	0.054206	0.000208184	0.00104391		2140	7.16457e-05	0.000304792
2138	0.0112337	0.000174423	0.00105737		2138	9.39201e-06	0.00029119
2136	-0.0402293	0.00014198	0.00107659		2136	-2.76577e-05	0.000262007
2134	-0.0335829	8.93571e-05	0.00109113		2134	-6.90645e-05	0.000201447
2132	-0.0340417	0.000169411	0.0010794		2132	-1.93918e-05	0.000302997
2130	-0.0314454	0.00027556	0.00107019		2130	7.74919e-05	0.000415702
2128	0.00793421	0.000197506	0.00104135		2128	6.44108e-05	0.000291677
2126	0.0306552	6.23593e-05	0.00101805		2126	3.45142e-06	0.000104039
2124	0.019647	3.05366e-06	0.00102004		2124	-3.17463e-05	2.76762e-05
2122	-0.00395158	5.10503e-05	0.00102966		2122	-1.16215e-05	9.53933e-05
2120	-0.0184644	0.000160294	0.00104973		2120	6.15282e-05	0.000230175
2118	-0.0248644	0.000227066	0.00105363		2118	0.000115361	0.000306101
2116	-0.0202451	0.000199346	0.0010019		2116	8.99158e-05	0.000276772
2114	0.00192166	0.00011146	0.000840716		2114	2.81017e-05	0.00017044
2112	0.0150596	3.75789e-05	0.000490917		2112	1.30242e-05	5.49524e-05
2108	0.00734297	-1.46311e-05	0.000505176		2108	-5.28564e-05	1.2415e-05
2106	0.0104874	-9.64792e-06	0.000847916		2106	-7.99478e-05	4.00923e-05
2104	0.00659386	2.59538e-05	0.00099644		2104	-5.85843e-05	8.57682e-05
2102	0.0137524	3.3697e-05	0.00105567		2102	-4.50578e-05	8.94195e-05
2100	0.0119359	-2.64011e-05	0.00107379		2100	-8.63545e-05	1.60185e-05
2098	-0.018631	-0.000102886	0.00105451		2098	-0.000153683	-6.69449e-05
2096	0.00849851	-0.00013178	0.00103704		2096	-0.000160343	-0.000111571
2094	0.0877438	-9.05595e-05	0.00104287		2094	-0.000118884	-7.05191e-05
2092	0.0473357	-7.16924e-05	0.00107881		2092	-0.000113367	-4.22056e-05
2090	-0.0293082	-0.000132914	0.00110596		2090	-0.000166078	-0.000109449
2088	0.0132127	-0.000197664	0.00111342		2088	-0.000225963	-0.000177642
2086	0.0720961	-0.000180459	0.00106301		2086	-0.000186996	-0.000175834
2084	0.0155112	-0.00017204	0.00103731		2084	-0.000150684	-0.00018715
2082	-0.0486848	-0.000248638	0.00106746		2082	-0.000232237	-0.000260243
2080	0.0131529	-0.000302695	0.00110117		2080	-0.000313917	-0.000294754
2078	0.0356376	-0.000319872	0.00112265		2078	-0.000357334	-0.000293366
2076	-0.0245801	-0.000387515	0.00112472		2076	-0.000403232	-0.000376395
2074	-0.00311211	-0.000491114	0.00109045		2074	-0.000434244	-0.000531352
2072	0.0145315	-0.00044242	0.00105495		2072	-0.000358475	-0.000501815
2070	-0.00628097	-0.00026807	0.0010507		2070	-0.000244835	-0.000284511
2068	0.0397936	-0.000239705	0.00107177		2068	-0.000252128	-0.000230916
2066	0.0249355	-0.000320581	0.00106634		2066	-0.000299215	-0.000335698
2064	-0.0797559	-0.000350241	0.00104264		2064	-0.00033244	-0.000362836
2062	-0.0588653	-0.000337966	0.00103909		2062	-0.000371935	-0.000313931
2060	0.0604141	-0.000253839	0.00104282		2060	-0.00031281	-0.000212115
2058	0.0385819	-0.000155741	0.00107949		2058	-0.000192055	-0.000130047
2056	-0.0495389	-0.000169191	0.00111627		2056	-0.000161431	-0.000174682
2054	-0.015212	-0.000229024	0.00107721		2054	-0.000189152	-0.000257236
2052	0.0410828	-0.000262485	0.00104405		2052	-0.000218305	-0.000293745
2050	-0.0175222	-0.000253132	0.00105138		2050	-0.000233758	-0.000266841
2048	-0.0392263	-0.000170381	0.00111008		2048	-0.00016603	-0.000173458
2046	0.0628316	-9.83376e-05	0.00117092		2046	-8.13444e-05	-0.000110361
2044	0.0740099	-0.000128031	0.0011885		2044	-9.78761e-05	-0.000149366
2042	-0.0284554	-0.000181021	0.00118193		2042	-0.000140947	-0.000209376
2040	-0.0499867	-0.0002298	0.00117113		2040	-0.000180905	-0.000264395
2038	-0.00920026	-0.000293512	0.00113074		2038	-0.000251806	-0.000323021
2036	0.000625089	-0.000278795	0.0011103		2036	-0.000283792	-0.00027526
2034	-0.0329092	-0.000232741	0.0011301		2034	-0.00028923	-0.000192773
2032	-0.0172044	-0.000286647	0.00111469		2032	-0.000357602	-0.000236444
2030	0.00195796	-0.000395238	0.00109609		2030	-0.0004547	-0.000353165
2028	-0.0680592	-0.000417622	0.00111388		2028	-0.000459514	-0.000387981
2026	-0.0557157	-0.000399769	0.00117523		2026	-0.00042354	-0.000382951
2024	-0.010338	-0.000494618	0.00119303		2024	-0.000503949	-0.000488016
2022	-0.0366473	-0.000568768	0.00117355		2022	-0.000590287	-0.000553542
2020	0.0228747	-0.000494744	0.00119546		2020	-0.000526628	-0.000472186
2018	0.0416487	-0.000412647	0.00128004		2018	-0.000432635	-0.000398504
2016	-0.0599578	-0.000416736	0.00131972		2016	-0.000444786	-0.000396889
2014	-0.065399	-0.000429342	0.00132218		2014	-0.000481345	-0.000392547
2012	-0.0188186	-0.000375491	0.00132944		2012	-0.000451429	-0.000321761
2010	-0.00765622	-0.000359133	0.00134899		2010	-0.000435632	-0.000305007
2008	0.0151945	-0.000414145	0.00139873		2008	-0.000452736	-0.00038684
2006	0.0139987	-0.000404958	0.00148498		2006	-0.00043766	-0.00038182
2004	-0.0460153	-0.000377953	0.00149365		2004	-0.00045061	-0.000326545
2002	-0.0602357	-0.000454661	0.00141242		2002	-0.000542658	-0.0003924
2000	0.00764771	-0.00054975	0.00136217		2000	-0.000615363	-0.000503326
1998	0.0199808	-0.00059978	0.00136667		1998	-0.000643487	-0.000568855
1996	-0.0235655	-0.000682816	0.00132416		1996	-0.000743692	-0.000639743
1994	-0.0136686	-0.000756606	0.00128353		1994	-0.000846262	-0.000693171
1992	0.0319444	-0.000751053	0.00133743		1992	-0.000834153	-0.000692256
1990	0.00659964	-0.000763761	0.00136301		1990	-0.000852538	-0.000700947
1988	-0.0341352	-0.000810986	0.00128205		1988	-0.000944637	-0.000716422
1986	-0.029353	-0.000794607	0.00131438		1986	-0.000943925	-0.000688959
1984	-0.00873473	-0.000763626	0.00142085		1984	-0.000863089	-0.000693251
1982	0.00454601	-0.000767011	0.00147838		1982	-0.000819372	-0.000729963
1980	-0.0173911	-0.000765523	0.00147348		1980	-0.000832688	-0.000718
1978	-0.0407397	-0.000792898	0.0014345		1978	-0.000879541	-0.000731593
1976	-0.0425984	-0.00091672	0.00142019		1976	-0.000962602	-0.000884256
1974	-0.051332	-0.00096003	0.00142812		1974	-0.000994676	-0.000935516
1972	-0.0392727	-0.000835462	0.00145656		1972	-0.000947919	-0.000755894
1970	-0.00451733	-0.000746671	0.00153292		1970	-0.000915921	-0.000626919
1968	-0.0239629	-0.000728599	0.00153599		1968	-0.000911159	-0.00059943
1966	-0.110767	-0.00074558	0.00154738		1966	-0.000922666	-0.000620284
1964	-0.0954437	-0.000757109	0.00162265		1964	-0.000901932	-0.000654641
1962	0.0170473	-0.000667882	0.00171282		1962	-0.000796364	-0.000576975
1960	0.0634102	-0.000607888	0.00178186		1960	-0.0007357	-0.000517455
1958	0.0215277	-0.000698944	0.00178358		1958	-0.000810215	-0.000620216
1956	-0.0317601	-0.000759711	0.00175955		1956	-0.000869161	-0.00068227
1954	-0.029964	-0.000657923	0.00182594		1954	-0.000805023	-0.000553844
1952	-0.0189845	-0.000539973	0.00196129		1952	-0.000727719	-0.000407134
1950	-0.0444533	-0.000547404	0.00204793		1950	-0.00074082	-0.000410554
1948	-0.0621416	-0.000647964	0.00198914		1948	-0.000846107	-0.000507769
1946	-0.0252363	-0.000731286	0.00187675		1946	-0.000959566	-0.000569768
1944	0.0359786	-0.000635109	0.00198787		1944	-0.000872819	-0.000466919
1942	0.051985	-0.000484902	0.00222508		1942	-0.000719952	-0.000318594
1940	0.020526	-0.000549199	0.00222914		1940	-0.000800573	-0.000371341
1938	-0.0258583	-0.000665319	0.0021046		1938	-0.000924279	-0.000482093
1936	-0.0452018	-0.000678953	0.00208588		1936	-0.000933386	-0.00049893
1934	-0.000876977	-0.000652729	0.00214364		1934	-0.000906398	-0.000473248
1932	0.0474414	-0.000698306	0.00217114		1932	-0.00093305	-0.000532216
1930	0.0281728	-0.000821063	0.00213797		1930	-0.000999672	-0.000694689
1928	0.00840187	-0.000901738	0.00209091		1928	-0.00106309	-0.000787572
1926	0.0299159	-0.000928967	0.00208452		1926	-0.00113374	-0.000784085
1924	0.0350631	-0.000904408	0.00215288		1924	-0.0011348	-0.000741393
1922	0.0229803	-0.000953245	0.00218653		1922	-0.00120873	-0.000772476
1920	0.0159099	-0.00112084	0.0020155		1920	-0.00139794	-0.000924784
1918	0.0344428	-0.00115877	0.00190825		1918	-0.00142845	-0.000967952
1916	0.0308584	-0.00109085	0.00203261		1916	-0.00136838	-0.00089449
1914	-0.0135739	-0.00108218	0.00211295		1914	-0.00135633	-0.000888209
1912	-0.0153427	-0.00107854	0.00214075		1912	-0.00133204	-0.000899174
1910	0.0310513	-0.0011111	0.00213138		1910	-0.0013352	-0.000952533
1908	0.0311502	-0.0011403	0.00207946		1908	-0.00136532	-0.00098109
1906	0.03138	-0.0010743	0.0020539		1906	-0.0013549	-0.000875756
1904	0.0439473	-0.00101731	0.00205277		1904	-0.00134241	-0.000787282
1902	0.00644232	-0.00104829	0.00206333		1902	-0.00138705	-0.000808611
1900	-0.0192737	-0.00110778	0.00203607		1900	-0.00145574	-0.000861578
1898	-0.005524	-0.00116188	0.00198888		1898	-0.00150137	-0.000921675
1896	0.00567777	-0.00114786	0.00201993		1896	-0.00147295	-0.000917838
1894	-0.00606843	-0.0011029	0.00212158		1894	-0.00146981	-0.000843292
1892	-0.0537701	-0.00105922	0.00226719		1892	-0.0014653	-0.000771896
1890	-0.0844155	-0.000909243	0.00247708		1890	-0.00130139	-0.000631782
1888	-0.0551155	-0.000896685	0.00250965		1888	-0.0012519	-0.000645351
1886	0.00114325	-0.00108669	0.00226154		1886	-0.00137253	-0.000884442
1884	0.0222176	-0.00117894	0.00213371		1884	-0.00140275	-0.0010206
1882	-0.0191963	-0.00114151	0.00214616		1882	-0.00138799	-0.000967112
1880	-0.0504013	-0.00103364	0.0021436		1880	-0.0013743	-0.0007926
1878	-0.0321882	-0.000911583	0.00216089		1878	-0.00132606	-0.000618324
1876	0.000672806	-0.000918027	0.00213799		1876	-0.00131246	-0.000638948
1874	0.0260205	-0.00108122	0.00209369		1874	-0.00140757	-0.000850306
1872	0.00555931	-0.00122735	0.00213166		1872	-0.0015382	-0.00100742
1870	-0.0525567	-0.00126269	0.00212526		1870	-0.00156897	-0.00104599
1868	-0.0230235	-0.00122758	0.00218662		1868	-0.00147353	-0.00105355
1866	0.038163	-0.000999429	0.00250619		1866	-0.00123607	-0.000831998
1864	0.0432933	-0.000780002	0.0025702		1864	-0.00106808	-0.000576173
1862	0.033108	-0.000663472	0.00252248		1862	-0.00098503	-0.000435955
1860	0.023464	-0.000643972	0.00252546		1860	-0.000952868	-0.000425414
1858	0.0224914	-0.000645294	0.00259692		1858	-0.000923607	-0.000448375
1856	0.0382947	-0.000642801	0.00268158		1856	-0.000896594	-0.000463232
1854	0.0434289	-0.000600696	0.00271191		1854	-0.000863348	-0.000414859
1852	0.0223798	-0.000547742	0.00268703		1852	-0.000860537	-0.000326426
1850	0.00396409	-0.000535374	0.00267899		1850	-0.000902499	-0.000275617
1848	0.0182395	-0.000647746	0.00266852		1848	-0.00104583	-0.000366088
1846	-0.00308101	-0.000879636	0.00248267		1846	-0.00123819	-0.000625944
1844	-0.0340629	-0.000951119	0.00238709		1844	-0.00125105	-0.000738908
1842	0.0110035	-0.000777915	0.0025028		1842	-0.00111433	-0.000539887
1840	0.0552545	-0.000613951	0.00258083		1840	-0.000947656	-0.000377841
1838	0.0370753	-0.000475813	0.00258114		1838	-0.000776876	-0.000262799
1836	0.0262549	-0.000444443	0.00258306		1836	-0.000757418	-0.000223
1834	0.0597954	-0.00052714	0.00262565		1834	-0.000867902	-0.000286037
1832	0.0823202	-0.0005766	0.00278269		1832	-0.00089483	-0.000351438
1830	0.065999	-0.000609843	0.00287356		1830	-0.000878122	-0.000420024
1828	0.0392262	-0.000694865	0.00286982		1828	-0.00101287	-0.000469861
1826	0.0217061	-0.000574287	0.00281467		1826	-0.000964045	-0.000298516
1824	0.0187218	-0.000442461	0.00264263		1824	-0.000855062	-0.000150527
1822	0.0161166	-0.000484269	0.00236739		1822	-0.000917443	-0.000177779
1820	-0.00323221	-0.000436327	0.00224088		1820	-0.000875043	-0.000125917
1818	-0.0271918	-0.000378892	0.00221651		1818	-0.000779517	-9.54328e-05
1816	-0.0299543	-0.000402156	0.00219996		1816	-0.000772751	-0.000139943
1814	-0.00991404	-0.00047311	0.00220118		1814	-0.0008248	-0.000224273
1812	0.00892315	-0.000515626	0.00217967		1812	-0.000836246	-0.000288773
1810	0.0366275	-0.000484943	0.00211925		1810	-0.000809635	-0.000255209
1808	0.0453741	-0.000485418	0.00196163		1808	-0.000824035	-0.000245831
1806	0.0107015	-0.00059249	0.00174747		1806	-0.000929152	-0.000354287
1804	-0.05613	-0.000633007	0.00171715		1804	-0.00100704	-0.000368361
1802	-0.0735436	-0.000555673	0.00177939		1802	-0.000960036	-0.000269568
1800	-0.0518925	-0.000612907	0.00160241		1800	-0.000969035	-0.000360931
1798	-0.036258	-0.000840641	0.00132869		1798	-0.00112823	-0.00063716
1796	0.0183737	-0.00107658	0.00132785		1796	-0.00132801	-0.000898688
1794	0.0188554	-0.00118381	0.00151287		1794	-0.00143165	-0.00100846
1792	-0.0302034	-0.00106491	0.00162166		1792	-0.00132965	-0.000877585
1790	-0.0694313	-0.000828546	0.00122908		1790	-0.00105411	-0.000668946
1788	-0.028701	-0.000656624	0.00111136		1788	-0.000777777	-0.000570902
1786	-0.0320724	-0.000433518	0.00107608		1786	-0.000508661	-0.00038035
1784	-0.0372248	-0.000283527	0.000885866		1784	-0.000356218	-0.000232095
1782	-0.0232474	-0.000147069	0.000529686		1782	-0.000184653	-0.000120476
1778	-0.0550595	7.01591e-06	0.000594973		1778	6.63892e-05	-3.49932e-05
1776	0.00682042	-0.000153938	0.00104597		1776	7.15032e-05	-0.000313447
1774	0.0305224	-0.000330491	0.00159717		1774	0.000180451	-0.000692005
1772	0.0145178	-0.000267605	0.00237882		1772	0.000594783	-0.000877782
1770	0.00118107	2.36895e-05	0.00272196		1770	0.00124161	-0.000838043
1768	-0.0101029	0.000431502	0.00323724		1768	0.00202623	-0.000696837
1766	0.0225123	0.00086732	0.00384893		1766	0.00285912	-0.000541968
1764	0.0519253	0.00112213	0.00447502		1764	0.00352577	-0.000578541
1762	0.0470592	0.0014152	0.00522647		1762	0.00431364	-0.000635568
1760	0.0751672	0.00184319	0.00585255		1760	0.00523949	-0.000559833
1758	0.112041	0.00251562	0.00636612		1758	0.00640481	-0.000236154
1756	0.154312	0.00335432	0.00693889		1756	0.00776837	0.000231193
1754	0.201816	0.00406741	0.00745175		1754	0.00893619	0.000622534
1752	0.241822	0.00498957	0.00794053		1752	0.01037	0.00118266
1750	0.29144	0.00605635	0.00858033		1750	0.0120764	0.00179691
1748	0.294188	0.00705071	0.00903861		1748	0.0135038	0.00248485
1746	0.259866	0.0079749	0.00913457		1746	0.0145636	0.00331311
1744	0.231094	0.00870991	0.0089105		1744	0.0152128	0.0041088
1742	0.206867	0.00910059	0.00860761		1742	0.0153546	0.00467563
1740	0.170848	0.00905413	0.00836441		1740	0.0148947	0.00492171
1738	0.127989	0.00851044	0.008134		1738	0.013857	0.00472751
1736	0.089016	0.00805064	0.00799126		1736	0.0130461	0.00451615
1734	0.0551217	0.00793882	0.0076476		1734	0.0123737	0.00480095
1732	0.0330784	0.00798648	0.00657839		1732	0.0116753	0.0053765
1730	-0.00162861	0.00817203	0.00600082		1730	0.011416	0.00587679
1728	-0.0473104	0.00835411	0.00569647		1728	0.0111014	0.0064103
1726	-0.0457092	0.0085591	0.00551748		1726	0.010787	0.00698276
1724	-0.0141182	0.00885508	0.00535697		1724	0.010541	0.00766221
1722	0.0342418	0.00898698	0.00509459		1722	0.0101587	0.00815795
1720	0.0330871	0.00931043	0.00442416		1720	0.0100629	0.008778
1718	0.0191922	0.00988454	0.00430701		1718	0.0102166	0.00964963
1716	0.0777217	0.0102944	0.00549183		1716	0.0100998	0.0104321
1714	0.09781	0.01132	0.00543431		1714	0.0107511	0.0117224
1712	0.0783003	0.0124123	0.00521283		1712	0.0116387	0.0129597
1710	0.0696932	0.0133995	0.00501973		1710	0.0125221	0.0140204
1708	0.0761722	0.01438	0.0049117		1708	0.0134346	0.0150489
1706	0.097196	0.0157056	0.00505316		1706	0.0146202	0.0164736
1704	0.0801111	0.0171637	0.00524881		1704	0.0158067	0.0181238
1702	-0.0311187	0.0184699	0.00555418		1702	0.0169937	0.0195145
1700	-0.033226	0.0210728	0.00635763		1700	0.0196012	0.0221141
1698	-0.032908	0.0244547	0.00686461		1698	0.0227198	0.0256822
1696	-0.0747928	0.0292957	0.00618146		1696	0.0272307	0.0307568
1694	-0.105252	0.0342804	0.00607002		1694	0.0320126	0.0358849
1692	-0.108625	0.0376361	0.00632258		1692	0.0353739	0.0392368
1690	-0.0829308	0.0413974	0.00648627		1690	0.0391539	0.0429848
1688	-0.0438014	0.0449724	0.00663597		1688	0.042634	0.0466269
1686	-0.0654895	0.0479778	0.00659056		1686	0.0456288	0.0496399
1684	0.023025	0.0531521	0.00719171		1684	0.05078	0.0548304
1682	0.0396926	0.0583701	0.00782594		1682	0.0557412	0.0602301
1680	0.0258076	0.0619568	0.00821332		1680	0.0593055	0.0638327
1678	0.010166	0.0653459	0.00848985		1678	0.0627319	0.0671955
1676	0.0188751	0.0690827	0.00900709		1676	0.0665093	0.0709035
1674	0.0661585	0.0739027	0.00941847		1674	0.0712794	0.0757588
1672	0.063002	0.0779229	0.00960907		1672	0.0752382	0.0798224
1670	0.121619	0.0829251	0.00997647		1670	0.0802451	0.0848213
1668	0.205195	0.0896039	0.00994217		1668	0.0867821	0.0916003
1666	0.17832	0.0942739	0.0100494		1666	0.0913882	0.0963156
1664	0.148309	0.0986933	0.0103387		1664	0.0958269	0.100721
1662	0.159434	0.104461	0.0107216		1662	0.101517	0.106544
1660	0.164983	0.109197	0.0109052		1660	0.106085	0.111399
1658	0.174857	0.111912	0.010941		1658	0.108678	0.1142
1656	0.144327	0.113402	0.0106921		1656	0.109937	0.115854
1654	0.00964693	0.114099	0.0103957		1654	0.110318	0.116775
1652	-0.0972432	0.112228	0.0100818		1652	0.108392	0.114942
1650	-0.0289708	0.110151	0.00989755		1650	0.106569	0.112685
1648	-0.0668652	0.108111	0.00985122		1648	0.104665	0.110548
1646	-0.159202	0.104224	0.00955872		1646	0.101043	0.106474
1644	-0.153076	0.101265	0.00896874		1644	0.0984077	0.103287
1642	-0.137689	0.0992275	0.00852818		1642	0.0966176	0.101074
1640	-0.123388	0.0968262	0.00798668		1640	0.0944304	0.0985213
1638	-0.0912244	0.0939805	0.00747244		1638	0.0918128	0.0955142
1636	-0.089751	0.0890931	0.0071732		1636	0.0872895	0.0903693
1634	-0.0464501	0.0832395	0.00655458		1634	0.0816888	0.0843367
1632	0.0561705	0.0795354	0.00614143		1632	0.0780203	0.0806074
1630	0.0664003	0.0758303	0.00585759		1630	0.0742553	0.0769447
1628	0.0513084	0.0706658	0.00568258		1628	0.0690184	0.0718314
1626	0.0663354	0.0654288	0.00552341		1626	0.0637803	0.0665951
1624	0.0135117	0.0607831	0.0054221		1624	0.0591584	0.0619326
1622	-0.0395958	0.0558279	0.00516693		1622	0.0542315	0.0569574
1620	0.0538431	0.0521742	0.00476952		1620	0.0506409	0.0532591
1618	0.0573649	0.0492529	0.00461485		1618	0.0477904	0.0502876
1616	0.00847092	0.0455458	0.00450517		1616	0.0441184	0.0465557
1614	0.0729284	0.0428362	0.0041447		1614	0.0414139	0.0438426
1612	0.0720121	0.0411228	0.00395657		1612	0.0396978	0.042131
1610	0.0205645	0.039379	0.00387751		1610	0.0379371	0.0403992
1608	-0.0133858	0.0376804	0.00382012		1608	0.0362127	0.0387188
1606	-0.0114491	0.0363824	0.00372592		1606	0.0348953	0.0374345
1604	0.0295145	0.0353532	0.00366473		1604	0.0338688	0.0364035
1602	0.0537851	0.0345669	0.00363014		1602	0.0330826	0.0356171
1600	0.0226899	0.0341659	0.00359175		1600	0.0326275	0.0352544
1598	-0.0231577	0.0339408	0.00358639		1598	0.0323572	0.0350614
1596	-0.0273897	0.0337203	0.00359424		1596	0.0321297	0.0348457
1594	-0.0527147	0.0336796	0.00362972		1594	0.0320351	0.0348431
1592	-0.110884	0.0338463	0.00368234		1592	0.0321019	0.0350805
1590	-0.0887887	0.0341349	0.00374015		1590	0.0323056	0.0354293
1588	-0.0312305	0.0345574	0.00383415		1588	0.0326786	0.0358866
1586	-0.0567882	0.0351142	0.00395627		1586	0.0331939	0.0364729
1584	-0.105219	0.0358557	0.00404795		1584	0.033835	0.0372855
1582	-0.0943601	0.0367246	0.00413461		1582	0.034555	0.0382597
1580	-0.0646139	0.0374551	0.00429655		1580	0.0351409	0.0390924
1578	-0.0837962	0.0382023	0.00452271		1578	0.0357861	0.0399118
1576	-0.0739297	0.0396228	0.00464552		1576	0.0371366	0.0413818
1574	-0.0539466	0.0412763	0.00481548		1574	0.0386844	0.0431102
1572	-0.0748319	0.0424042	0.00487118		1572	0.0397748	0.0442646
1570	-0.0862095	0.0442329	0.00504159		1570	0.0415353	0.0461416
1568	-0.0666924	0.0465878	0.0052999		1568	0.0437306	0.0486094
1566	-0.103139	0.0485094	0.00544975		1566	0.0455985	0.050569
1564	-0.120031	0.0503614	0.00565248		1564	0.0474314	0.0524346
1562	-0.153694	0.0517401	0.00608778		1562	0.0487504	0.0538555
1560	-0.155182	0.0539933	0.00729949		1560	0.0510942	0.0560445
1558	0.00743294	0.0588306	0.00675167		1558	0.0559611	0.0608608
1556	0.00392775	0.0615827	0.00607574		1556	0.0586538	0.0636551
1554	0.0227444	0.0644748	0.00594129		1554	0.061716	0.0664267
1552	0.0138947	0.0673003	0.0057817		1552	0.0647426	0.0691099
1550	0.00755915	0.069316	0.00575867		1550	0.0669599	0.0709831
1548	0.0607448	0.070357	0.0056971		1548	0.0682192	0.0718695
1546	0.0956783	0.0704073	0.00566849		1546	0.0684536	0.0717895
1544	0.088019	0.0692989	0.00585967		1544	0.0675145	0.0705615
1542	0.0995839	0.0671396	0.00670875		1542	0.0655912	0.0682352
1540	0.0622075	0.0652128	0.00600375		1540	0.0640252	0.0660531
1538	0.0450686	0.0633129	0.00574501		1538	0.0623906	0.0639655
1536	0.107788	0.0618861	0.00523683		1536	0.0610815	0.0624554
1534	0.0415013	0.0602393	0.00513614		1534	0.0595505	0.0607267
1532	-0.0420112	0.0577242	0.00509251		1532	0.0571677	0.0581179
1530	-0.0455247	0.0556809	0.00497222		1530	0.0551936	0.0560257
1528	-0.0650911	0.0536924	0.00485019		1528	0.0532449	0.054009
1526	-0.0352317	0.0507903	0.00488512		1526	0.0505084	0.0509897
1524	0.0147681	0.0480658	0.00510156		1524	0.0480422	0.0480825
1522	-0.020589	0.0462558	0.00508236		1522	0.0464098	0.0461468
1520	-0.0338613	0.0450487	0.00483118		1520	0.0452184	0.0449286
1518	-0.0497326	0.0440463	0.00480371		1518	0.0442013	0.0439367
1516	-0.138901	0.0424208	0.00471027		1516	0.0425828	0.0423062
1514	-0.120351	0.0402929	0.00444032		1514	0.0405039	0.0401436
1512	-0.074833	0.0381717	0.00429806		1512	0.0383945	0.038014
1510	-0.0481846	0.0360043	0.00459847		1510	0.0362106	0.0358583
1508	-0.0617729	0.0333974	0.00498826		1508	0.0337107	0.0331757
1506	-0.15306	0.0300333	0.00539697		1506	0.0304149	0.0297633
1504	-0.061392	0.0281774	0.00432788		1504	0.028668	0.0278303
1502	-0.00927779	0.0273615	0.00400437		1502	0.0278992	0.0269811
1500	-0.00362223	0.0262408	0.00396794		1500	0.026758	0.0258749
1498	0.0176352	0.0246942	0.00391686		1498	0.0251977	0.024338
1496	0.0330445	0.0231768	0.0039895		1496	0.0237619	0.0227628
1494	0.0736392	0.0220717	0.00411322		1494	0.0227484	0.021593
1492	0.0262645	0.0213568	0.00424799		1492	0.022042	0.020872
1490	-0.0403866	0.0203275	0.00414296		1490	0.0210013	0.0198507
1488	-0.010468	0.0193387	0.00403484		1488	0.0199828	0.0188829
1486	0.00067802	0.0190258	0.00408024		1486	0.0197058	0.0185446
1484	-0.00236804	0.0188057	0.00392469		1484	0.0196027	0.0182419
1482	0.0244456	0.0186176	0.00379886		1482	0.0195688	0.0179446
1480	0.0469387	0.0187092	0.00382074		1480	0.0197707	0.0179581
1478	0.0374962	0.0191269	0.00407385		1478	0.0202616	0.0183241
1476	0.0446516	0.0195825	0.00415312		1476	0.0208495	0.0186861
1474	0.0735245	0.020144	0.00373161		1474	0.0216748	0.019061
1472	0.0585448	0.0221426	0.00384549		1472	0.0239525	0.020862
1470	0.036243	0.0242986	0.0041199		1470	0.0262657	0.0229068
1468	0.0439801	0.0253665	0.00418679		1468	0.0274526	0.0238905
1466	0.0392702	0.0258825	0.004186		1466	0.0280087	0.0243781
1464	0.058389	0.0261248	0.00423203		1464	0.0282201	0.0246423
1462	0.0946305	0.0264422	0.00438055		1462	0.0285277	0.0249666
1460	0.090988	0.0266874	0.0046283		1460	0.0287549	0.0252246
1458	0.105065	0.0265468	0.00440365		1458	0.0286781	0.0250388
1456	0.124053	0.0270206	0.00446561		1456	0.0291483	0.0255152
1454	0.150665	0.0276966	0.00438985		1454	0.0298982	0.0261389
1452	0.139916	0.0278563	0.00441375		1452	0.0301739	0.0262164
1450	0.0967052	0.0276377	0.00448678		1450	0.0300618	0.0259225
1448	0.0740356	0.0272158	0.00455239		1448	0.0297744	0.0254055
1446	0.0947714	0.0267484	0.00459309		1446	0.0294288	0.0248519
1444	0.116562	0.0263342	0.00458597		1444	0.0290901	0.0243843
1442	0.112768	0.0258504	0.00453147		1442	0.0286067	0.0239003
1440	0.11078	0.0251657	0.00443244		1440	0.027852	0.0232649
1438	0.0468003	0.0243375	0.00430048		1438	0.0269167	0.0225127
1436	-0.00260758	0.0232162	0.00418393		1436	0.0256735	0.0214775
1434	0.0580714	0.0224447	0.00408448		1434	0.0248281	0.0207584
1432	0.0632758	0.0221484	0.00404182		1432	0.0244208	0.0205405
1430	0.0169826	0.0219146	0.00396484		1430	0.0239812	0.0204524
1428	0.019655	0.0218386	0.00390434		1428	0.0237265	0.0205028
1426	0.0488508	0.0220261	0.00392611		1426	0.0238253	0.020753
1424	0.0759663	0.0222603	0.00389056		1424	0.023964	0.0210548
1422	0.064539	0.0224754	0.00378834		1422	0.0240048	0.0213932
1420	-0.00577976	0.0230823	0.00383714		1420	0.0243751	0.0221675
1418	-0.0128997	0.0239025	0.00392282		1418	0.0250259	0.0231076
1416	0.0150823	0.0243678	0.00386389		1416	0.0255185	0.0235536
1414	-0.00339761	0.0248213	0.00368529		1414	0.0259635	0.0240131
1412	-0.0193233	0.025387	0.00362711		1412	0.0264437	0.0246394
1410	-0.0169749	0.0259551	0.00370246		1410	0.0269594	0.0252445
1408	-0.0371704	0.0265762	0.00390381		1408	0.0275481	0.0258886
1406	-0.054427	0.0272028	0.00399534		1406	0.0281511	0.0265319
1404	-0.0327732	0.0276455	0.00385653		1404	0.0286331	0.0269468
1402	-0.0118194	0.0279944	0.00380441		1402	0.0290634	0.027238
1400	-0.00794381	0.0284019	0.00390491		1400	0.029532	0.0276023
1398	0.041447	0.0285321	0.00395634		1398	0.0297378	0.0276789
1396	0.0819831	0.0282887	0.00391164		1396	0.0296202	0.0273466
1394	0.0607823	0.0279012	0.00384549		1394	0.0293974	0.0268425
1392	0.0435374	0.0274735	0.00379024		1392	0.0291153	0.0263118
1390	0.00609194	0.0271347	0.00380573		1390	0.0288504	0.0259208
1388	-0.0465209	0.0267174	0.00386841		1388	0.0284798	0.0254704
1386	-0.0333006	0.0260598	0.00396628		1386	0.0279106	0.0247503
1384	0.0103086	0.0254069	0.00406763		1384	0.0273535	0.0240297
1382	0.0155272	0.0247878	0.00413343		1382	0.026796	0.0233669
1380	0.000272369	0.0241007	0.00422516		1380	0.0261822	0.0226279
1378	-0.011546	0.0233279	0.00433699		1378	0.0255045	0.0217878
1376	-0.00926665	0.022576	0.00448198		1376	0.0248287	0.0209822
1374	-0.0116862	0.0219353	0.00462288		1374	0.0242257	0.0203147
1372	-0.00161238	0.0213885	0.00456211		1372	0.0236961	0.0197558
1370	0.0217594	0.0209282	0.0043405		1370	0.0232291	0.0193002
1368	0.0246106	0.0204558	0.00424475		1368	0.0227039	0.0188651
1366	0.0353402	0.0199411	0.00435745		1366	0.0221165	0.018402
1364	0.0279279	0.0194727	0.00464264		1364	0.021539	0.0180108
1362	-0.00834957	0.0189805	0.00470101		1362	0.020882	0.0176351
1360	-0.0146476	0.0186405	0.00452737		1360	0.0204396	0.0173675
1358	1.86617e-05	0.0185064	0.00443672		1358	0.0203003	0.0172371
1356	-0.00210298	0.0184965	0.00447925		1356	0.0202603	0.0172485
1354	0.0074961	0.0185208	0.00450115		1354	0.0202161	0.0173213
1352	0.017669	0.0186075	0.00454529		1352	0.0202569	0.0174404
1350	0.0108917	0.0188257	0.00459969		1350	0.020404	0.0177089
1348	0.003746	0.0191124	0.00463496		1348	0.0205687	0.0180819
1346	0.00951502	0.019283	0.00465523		1346	0.0206713	0.0183007
1344	0.0126545	0.0193695	0.00471058		1344	0.0207438	0.0183971
1342	-0.00852872	0.0195658	0.00488359		1342	0.0208888	0.0186298
1340	-0.021206	0.0197558	0.00497647		1340	0.0209974	0.0188773
1338	-0.000427642	0.0198159	0.00502894		1338	0.0210195	0.0189643
1336	0.00497505	0.0198199	0.00501322		1336	0.0210394	0.0189571
1334	-0.011218	0.019836	0.00495097		1334	0.021072	0.0189616
1332	-0.00972533	0.0198236	0.00492606		1332	0.0210697	0.018942
1330	0.0123121	0.0197856	0.00482074		1330	0.021026	0.018908
1328	0.0427301	0.0198365	0.0047518		1328	0.0210649	0.0189673
1326	0.0595302	0.0200203	0.00478069		1326	0.0212391	0.0191579
1324	0.0436472	0.0202931	0.00477268		1324	0.0214727	0.0194585
1322	0.0155488	0.0205581	0.00467583		1322	0.0216922	0.0197556
1320	0.00380887	0.0207767	0.00455233		1320	0.0219225	0.019966
1318	0.0130988	0.0210201	0.00451843		1318	0.0222067	0.0201806
1316	0.0405078	0.021295	0.00457099		1316	0.0225085	0.0204364
1314	0.0651647	0.0215336	0.00458844		1314	0.0227824	0.02065
1312	0.0720967	0.0216681	0.0045659		1312	0.02298	0.0207399
1310	0.0701538	0.0217084	0.00453022		1310	0.0230965	0.0207263
1308	0.0662032	0.0217363	0.00447995		1308	0.0231896	0.0207081
1306	0.0882652	0.0217548	0.00448148		1306	0.0232966	0.0206639
1304	0.123541	0.0217607	0.00452375		1304	0.0234081	0.0205951
1302	0.132987	0.0217529	0.0045332		1302	0.0234681	0.0205394
1300	0.143241	0.0217166	0.00451976		1300	0.0234647	0.0204797
1298	0.160368	0.0216435	0.00449167		1298	0.0234101	0.0203935
1296	0.148296	0.0215658	0.00445922		1296	0.0233372	0.0203125
1294	0.119172	0.0215588	0.0044416		1294	0.0233121	0.0203182
1292	0.09667	0.0216185	0.00444372		1292	0.023355	0.0203898
1290	0.0806301	0.021692	0.00446015		1290	0.023447	0.0204502
1288	0.0817516	0.0217551	0.00448662		1288	0.0235575	0.0204798
1286	0.0853493	0.0218073	0.00451384		1286	0.0236602	0.0204963
1284	0.0694866	0.0218516	0.00451284		1284	0.0237492	0.0205089
1282	0.0652394	0.0218814	0.00454235		1282	0.0238589	0.0204822
1280	0.0699173	0.0219198	0.00463826		1280	0.0240158	0.0204367
1278	0.0590589	0.0219498	0.00471768		1278	0.0241545	0.02039
1276	0.0487433	0.0219405	0.004754		1276	0.0242353	0.0203168
1274	0.0491015	0.0219621	0.00477859		1274	0.024319	0.0202945
1272	0.0578513	0.0220712	0.0048162		1272	0.0244686	0.0203748
1270	0.0501798	0.0222891	0.00491218		1270	0.0247327	0.0205601
1268	0.018476	0.0226038	0.0050602		1268	0.0251087	0.0208314
1266	-0.0101066	0.0229619	0.00522961		1266	0.0255476	0.0211324
1264	-0.0197721	0.0233832	0.0054219		1264	0.0260614	0.0214883
1262	-0.017034	0.0238699	0.00560594		1262	0.0266244	0.0219209
1260	-0.0352013	0.0243706	0.00574404		1260	0.027153	0.022402
1258	-0.0712426	0.0248834	0.00583908		1258	0.0276649	0.0229154
1256	-0.0858768	0.025435	0.00589011		1256	0.0281964	0.0234812
1254	-0.0932239	0.0260819	0.00588282		1254	0.0287541	0.0241911
1252	-0.108456	0.0268006	0.00583115		1252	0.029327	0.0250131
1250	-0.101825	0.0274757	0.00576608		1250	0.0298668	0.0257839
1248	-0.084315	0.0280449	0.00569438		1248	0.0303341	0.0264251
1246	-0.0841271	0.0285039	0.00560841		1246	0.030711	0.0269422
1244	-0.0895064	0.0288725	0.00550445		1244	0.030993	0.0273722
1242	-0.0984703	0.0291425	0.0053925		1242	0.0311563	0.0277176
1240	-0.0874242	0.0292323	0.00526659		1240	0.0311341	0.0278868
1238	-0.0619756	0.0291597	0.00511992		1238	0.0309445	0.0278969
1236	-0.0733148	0.0289818	0.00497809		1236	0.0306465	0.027804
1234	-0.0817793	0.0285876	0.00484756		1234	0.0301634	0.0274726
1232	-0.0565551	0.0279877	0.00474475		1232	0.0295402	0.0268892
1230	-0.0557714	0.0273638	0.00467708		1230	0.0289015	0.0262758
1228	-0.0759542	0.0267324	0.00459041		1228	0.0281928	0.0256992
1226	-0.0825294	0.0259986	0.00447668		1226	0.0273617	0.0250342
1224	-0.0967657	0.0251697	0.00438378		1224	0.0264567	0.0242591
1222	-0.136349	0.0243771	0.00431717		1222	0.025574	0.0235302
1220	-0.160219	0.0236494	0.00426875		1220	0.0247445	0.0228746
1218	-0.132392	0.0228981	0.00424427		1218	0.0239317	0.0221668
1216	-0.117449	0.022145	0.0042217		1216	0.0231474	0.0214358
1214	-0.128124	0.0214832	0.00419892		1214	0.0224736	0.0207825
1212	-0.111904	0.0208871	0.00418673		1212	0.0219028	0.0201684
1210	-0.104774	0.0203256	0.00418262		1210	0.021379	0.0195802
1208	-0.130354	0.0198495	0.00419446		1208	0.0209265	0.0190875
1206	-0.149622	0.0194203	0.00421185		1206	0.020521	0.0186415
1204	-0.149238	0.0189975	0.00425613		1204	0.0201619	0.0181737
1202	-0.146598	0.0185389	0.00430693		1202	0.0197996	0.0176469
1200	-0.168927	0.0180001	0.00429581		1200	0.0193353	0.0170554
1198	-0.189699	0.0175263	0.00429106		1198	0.0189165	0.0165426
1196	-0.166872	0.0171763	0.00433416		1196	0.0186475	0.0161354
1194	-0.132884	0.0168332	0.00438534		1194	0.0184294	0.0157038
1192	-0.128834	0.016489	0.00445379		1192	0.0182484	0.0152442
1190	-0.136945	0.0162747	0.00454688		1190	0.0181831	0.0149244
1188	-0.13811	0.0162191	0.00466251		1188	0.0182572	0.014777
1186	-0.144199	0.0161264	0.00480797		1186	0.0183617	0.0145448
1184	-0.12797	0.0160139	0.00497752		1184	0.0184929	0.0142598
1182	-0.0874647	0.0160311	0.00514035		1182	0.0187362	0.0141171
1180	-0.0544417	0.0161432	0.00528833		1180	0.019088	0.0140596
1178	-0.0320194	0.0164022	0.00545656		1178	0.01958	0.0141537
1176	-0.0190442	0.0168238	0.00561717		1176	0.0201937	0.0144394
1174	-0.0126536	0.0172283	0.00575939		1174	0.0208041	0.0146983
1172	-0.00676029	0.0174491	0.00591354		1172	0.0212986	0.0147254
1170	0.00158574	0.0175152	0.00606436		1170	0.0216755	0.0145717
1168	0.0226471	0.0175946	0.00626465		1168	0.0220753	0.0144243
1166	0.056167	0.0176984	0.00656636		1166	0.0225564	0.0142611
1164	0.0644687	0.0177885	0.00686771		1164	0.0230394	0.0140734
1162	0.0569278	0.01792	0.00707058		1162	0.0234821	0.0139846
1160	0.0772846	0.0180318	0.00725231		1160	0.0238673	0.013903
1158	0.112164	0.0180134	0.00748395		1158	0.0241453	0.0136749
1156	0.132161	0.0178911	0.00765797		1156	0.0242293	0.0134066
1154	0.127773	0.0177457	0.00764426		1154	0.0240742	0.013268
1152	0.119852	0.0176025	0.00747982		1152	0.0237436	0.0132575
1150	0.12395	0.0174874	0.00725664		1150	0.023346	0.0133422
1148	0.118576	0.0172933	0.00698205		1148	0.0228227	0.013381
1146	0.104054	0.0169484	0.00664892		1146	0.02212	0.0132893
1144	0.0878587	0.0166771	0.00631873		1144	0.0214413	0.0133063
1142	0.0478264	0.0165644	0.00603097		1142	0.0208736	0.0135154
1140	0.0100606	0.0165001	0.00578896		1140	0.0203978	0.0137424
1138	0.00267947	0.0164496	0.00557581		1138	0.020047	0.0139043
1136	-0.0172444	0.0164865	0.00537828		1136	0.0198195	0.0141282
1134	-0.0276757	0.0166982	0.00522114		1134	0.0198039	0.0145008
1132	-0.0165194	0.0170298	0.00511857		1132	0.0200053	0.0149245
1130	-0.0213799	0.0174018	0.00506183		1130	0.0203369	0.0153252
1128	-0.0199261	0.0178116	0.00507248		1128	0.0207819	0.01571
1126	-0.0258022	0.0182273	0.00507784		1126	0.0212234	0.0161075
1124	-0.0643803	0.018574	0.00502142		1124	0.0215511	0.0164676
1122	-0.0778331	0.0189166	0.00504403		1122	0.0219408	0.0167769
1120	-0.0388606	0.019415	0.00519288		1120	0.0225417	0.0172027
1118	0.00265261	0.0198834	0.00534555		1118	0.0231145	0.0175973
1116	0.0270236	0.0201294	0.00542872		1116	0.0234989	0.0177454
1114	0.0466452	0.0203288	0.00547389		1114	0.0238232	0.0178564
1112	0.0440459	0.0206274	0.00546283		1112	0.0241432	0.0181398
1110	0.0181745	0.0209697	0.00545529		1110	0.0244667	0.0184954
1108	-0.00422146	0.0213539	0.00550574		1108	0.024864	0.0188703
1106	-0.0150135	0.0218111	0.00558202		1106	0.0253418	0.0193131
1104	-0.0206907	0.0221501	0.00563749		1104	0.0257192	0.0196249
1102	-0.0268397	0.0223859	0.00559945		1102	0.0259106	0.0198919
1100	-0.0257207	0.0226736	0.00552128		1100	0.026064	0.0202748
1098	-0.0188668	0.0229421	0.00549401		1098	0.0262668	0.0205897
1096	-0.0302447	0.0232533	0.00545754		1096	0.0265279	0.0209363
1094	-0.0526645	0.0237681	0.00540921		1094	0.0269486	0.0215178
1092	-0.0525061	0.0244902	0.00543718		1092	0.02763	0.0222686
1090	-0.028524	0.0252804	0.00560468		1090	0.0285255	0.0229842
1088	0.00392219	0.0259417	0.00578416		1088	0.0294146	0.0234845
1086	0.0516197	0.0263084	0.00586558		1086	0.0300373	0.0236701
1084	0.102431	0.0264229	0.00590795		1084	0.0303628	0.0236353
1082	0.116719	0.0263924	0.00594519		1082	0.0304762	0.0235029
1080	0.0992175	0.0262206	0.00598473		1080	0.0303794	0.023278
1078	0.0667572	0.0258119	0.00596692		1078	0.0299531	0.0228817
1076	-0.000823326	0.0250728	0.00575181		1076	0.0290363	0.0222685
1074	-0.0514551	0.0242025	0.00547835		1074	0.0279032	0.0215841
1072	-0.056321	0.0235322	0.00533214		1072	0.0270447	0.021047
1070	-0.0901257	0.0231309	0.00522245		1070	0.0265111	0.0207393
1068	-0.143671	0.0228411	0.00513194		1068	0.0261778	0.0204802
1066	-0.149016	0.0225541	0.00518954		1066	0.0260382	0.0200889
1064	-0.134677	0.0223762	0.00535881		1064	0.0261092	0.019735
1062	-0.102935	0.022277	0.00557649		1062	0.0263231	0.0194143
1060	-0.0316151	0.0220867	0.00583852		1060	0.0265461	0.0189316
1058	0.011663	0.0218285	0.00609558		1058	0.026663	0.0184079
1056	0.022931	0.0215983	0.00631005		1056	0.0267112	0.0179806
1054	0.00855645	0.0213771	0.00647956		1054	0.026714	0.017601
1052	-0.0217482	0.0212056	0.00657921		1052	0.0266915	0.0173241
1050	-0.0144729	0.0210333	0.00669916		1050	0.026709	0.0170176
1048	0.0220609	0.0206383	0.00688426		1048	0.0265967	0.0164225
1046	0.0533748	0.0200823	0.00710048		1046	0.0263253	0.0156651
1044	0.0447768	0.0196081	0.0073134		1044	0.0261056	0.0150108
1042	0.0211972	0.0192512	0.00748992		1042	0.0259984	0.0144772
1040	0.0628254	0.0189503	0.00765548		1040	0.0259458	0.0140007
1038	0.150972	0.0186493	0.00783432		1038	0.0259033	0.0135169
1036	0.203848	0.0182422	0.00802762		1036	0.0257459	0.0129329
1034	0.21305	0.0177188	0.00821947		1034	0.0254391	0.0122564
1032	0.219331	0.0171426	0.00845345		1032	0.0251342	0.0114883
1030	0.238023	0.0164913	0.00872452		1030	0.0248244	0.0105952
1028	0.249386	0.0158549	0.00894541		1028	0.0244468	0.0097757
1026	0.24468	0.0153811	0.00903438		1026	0.0240502	0.00924743
1024	0.2464	0.0149714	0.00903747		1024	0.0235957	0.00886934
1022	0.262161	0.0144669	0.00897169		1022	0.0229728	0.00844858
1020	0.280633	0.0137629	0.00877045		1020	0.0220457	0.00790254
1018	0.301523	0.0128937	0.00846258		1018	0.020867	0.00725229
1016	0.294085	0.0121044	0.00810988		1016	0.0196903	0.00673704
1014	0.249376	0.0114901	0.0077202		1014	0.0186276	0.00644001
1012	0.232808	0.0109822	0.00732547		1012	0.0176649	0.00625401
1010	0.250834	0.010543	0.0069574		1010	0.0167793	0.00613046
1008	0.253106	0.0100909	0.00667181		1008	0.0159613	0.00593734
1006	0.240753	0.00961607	0.00641885		1006	0.0151881	0.00567364
1004	0.223287	0.00924631	0.0061467		1004	0.0144901	0.00553611
1002	0.177743	0.00898489	0.00588268		1002	0.0138689	0.00552927
1000	0.13511	0.00875522	0.00562298		1000	0.0132739	0.00555809
998	0.137806	0.00846954	0.00534011		998	0.0126245	0.0055297
996	0.161824	0.00807555	0.00503356		996	0.0118722	0.00538922
994	0.183684	0.00767035	0.0047417		994	0.0111007	0.0052432
992	0.178495	0.00726753	0.00443237		992	0.0103151	0.00511122
990	0.150591	0.00679644	0.00414683		990	0.00949584	0.00488649
988	0.139372	0.00639165	0.00399775		988	0.00876474	0.00471258
986	0.083584	0.00622345	0.00384576		986	0.00819347	0.00482957
984	-0.0151365	0.0061211	0.00365898		984	0.00766083	0.00503167
982	-0.0139153	0.00593283	0.00347998		982	0.00713147	0.00508475
980	0.0316308	0.00574553	0.0032621		980	0.00669402	0.00507443
978	-0.00254658	0.00564412	0.00304136		978	0.00638551	0.00511955
976	-0.0691541	0.00562506	0.002913		976	0.00620578	0.00521418
974	-0.0859963	0.00570196	0.00286267		974	0.00614091	0.00539138
972	-0.0416666	0.00580715	0.00282268		972	0.00610187	0.00559862
970	-0.00921305	0.0056962	0.00270764		970	0.00589178	0.00555781
968	-0.025215	0.00546913	0.00260753		968	0.00556091	0.0054042
966	-0.0532829	0.00517687	0.00258867		966	0.00517659	0.00517706
964	-0.0728004	0.00467607	0.00254722		964	0.00465382	0.00469181
962	-0.0666456	0.00412187	0.0024602		962	0.00409701	0.00413946
960	-0.103388	0.00364108	0.00238265		960	0.00356369	0.00369584
958	-0.150962	0.00319905	0.00233183		958	0.00304865	0.00330547
956	-0.0841879	0.00270764	0.00229765		956	0.00259063	0.00279044
954	-0.0460097	0.00221489	0.00227844		954	0.00220256	0.00222361
952	-0.0890331	0.00185038	0.00227322		952	0.00189138	0.00182137
950	-0.119335	0.00154833	0.00226648		950	0.00162023	0.00149746
948	-0.139552	0.00131437	0.0022421		948	0.00145372	0.00121578
946	-0.105846	0.0013071	0.00220079		946	0.00152602	0.00115221
944	-0.0730906	0.00144836	0.00216698		944	0.00173263	0.00124723
942	-0.0988547	0.00154797	0.00213828		942	0.00186973	0.00132032
940	-0.0601614	0.00153034	0.00211447		940	0.00188741	0.0012777
938	0.00995826	0.00139632	0.00213846		938	0.0017818	0.00112357
936	-0.0196501	0.00134649	0.00215258		936	0.00174118	0.00106722
934	-0.0763377	0.00150705	0.00208316		934	0.00194435	0.00119764
932	-0.0305955	0.00164562	0.00205365		932	0.00213533	0.00129914
930	0.0433011	0.00158662	0.00204029		930	0.00208179	0.00123626
928	0.0432296	0.00145232	0.00202649		928	0.00189489	0.00113919
926	0.0226338	0.00139908	0.0020334		926	0.00176042	0.00114341
924	0.0113524	0.00140386	0.00199666		924	0.00172131	0.00117925
922	-0.00658592	0.00138123	0.00193059		922	0.00173568	0.00113044
920	-0.0115657	0.00137633	0.00189821		920	0.00175232	0.0011103
918	-0.00713429	0.00137686	0.00185308		918	0.00169025	0.00115512
916	-0.0502613	0.00128717	0.00184777		916	0.00150816	0.00113081
914	-0.0634479	0.00104732	0.00187628		914	0.00124525	0.000907278
912	0.00508135	0.000758143	0.00186608		912	0.00103099	0.000565094
910	-0.000543057	0.000615668	0.001822		910	0.0009453	0.000382438
908	-0.0110563	0.000519775	0.0017698		908	0.000872373	0.000270297
906	0.0200436	0.000366216	0.00174049		906	0.000736869	0.000103964
904	-0.0360693	0.000279285	0.00170622		904	0.000617024	4.03209e-05
902	-0.0637675	0.000250961	0.00171953		902	0.000503429	7.23279e-05
900	-0.0487752	0.000159062	0.00176736		900	0.000321648	4.40255e-05
898	-0.0488722	1.62446e-05	0.00173347		898	0.000119834	-5.70498e-05
896	-0.00803177	-3.82745e-05	0.00162704		896	4.25186e-05	-9.54391e-05
894	0.0285428	3.76938e-05	0.00134061		894	0.00012077	-2.10859e-05
892	0.00707458	0.000106185	0.000793085		892	0.000144641	7.89768e-05
888	0.0356984	-0.000111302	0.000791908		888	-9.21516e-05	-0.000124852
886	0.015107	-0.000126045	0.00132023		886	-9.22907e-05	-0.000149928
884	-0.01625	-0.000264767	0.00157325		884	-0.00017277	-0.000329858
882	-0.0312431	-0.000439432	0.00167816		882	-0.00023549	-0.00058373
880	-0.00831615	-0.000497058	0.00170396		880	-0.000225039	-0.000689523
878	0.0490295	-0.000525578	0.00170012		878	-0.000234843	-0.000731285
876	0.0623115	-0.00051766	0.00171118		876	-0.000220824	-0.000727685
874	0.00989786	-0.00044302	0.00180848		874	-0.000181034	-0.000628386
872	0.0152215	-0.000376245	0.00191396		872	-0.00010258	-0.000569875
870	0.0729457	-0.000423437	0.0020098		870	-1.04743e-05	-0.000715625
868	0.0668964	-0.000537839	0.00222752		868	-1.18399e-05	-0.000910005
866	0.0376867	-0.000597956	0.00239992		866	2.25786e-05	-0.00103701
864	0.058925	-0.000626204	0.00243167		864	0.000225111	-0.00122855
862	0.114107	-0.000618965	0.00256741		862	0.000483913	-0.0013993
860	0.108638	-0.000493718	0.00275239		860	0.000713819	-0.0013481
858	0.0167534	-0.000280736	0.00283311		858	0.000937945	-0.00114301
856	-0.0232058	-0.000170913	0.00277311		856	0.00103988	-0.0010276
854	0.0502355	-0.000160792	0.00262749		854	0.0010231	-0.000998443
852	0.0759308	-0.000161961	0.00245398		852	0.000912745	-0.000922362
850	0.0405336	-0.000140131	0.00231061		850	0.000682359	-0.000722078
848	0.00298464	-3.18878e-05	0.00218661		848	0.000528406	-0.00042832
846	-0.00766774	1.4961e-06	0.00210529		846	0.000475608	-0.000333959
844	0.0753544	-0.000121561	0.00206868		844	0.00038741	-0.000481679
842	0.0586156	-0.000219619	0.00203479		842	0.000265696	-0.000562999
840	-0.0176314	-0.000181868	0.00203378		840	0.000210372	-0.000459395
838	-0.00657842	-6.78725e-05	0.00207403		838	0.000257547	-0.000298121
836	0.0198124	0.000104526	0.00213917		836	0.0003866	-9.50542e-05
834	0.0213691	0.000322984	0.00220273		834	0.000524079	0.000180701
832	-0.0296923	0.000442	0.00220497		832	0.000563848	0.000355788
830	-0.0100829	0.00050922	0.00227832		830	0.000664233	0.000399541
828	0.0592736	0.000649613	0.00249881		828	0.000875925	0.000489488
826	0.0469788	0.00071868	0.00261339		826	0.000924786	0.000572851
824	0.0035894	0.00062332	0.00257841		824	0.000777471	0.000514251
822	-0.00414744	0.000454245	0.00247276		822	0.000611155	0.000343224
820	0.0148651	0.000355139	0.00238032		820	0.000534176	0.000228463
818	0.0175051	0.000403524	0.0024134		818	0.000597817	0.000266053
816	-0.00302226	0.000520593	0.00245413		816	0.000729474	0.0003728
814	-0.00698388	0.00055201	0.00246118		814	0.000743417	0.000416582
812	-0.0150996	0.000539195	0.0024402		812	0.000616242	0.000484682
810	-0.053149	0.000561661	0.0024519		810	0.000531336	0.000583117
808	-0.0638345	0.000468753	0.00245883		808	0.000473435	0.00046544
806	-0.0248703	0.000179305	0.00234558		806	0.000254948	0.000125784
804	0.00219481	-6.59667e-05	0.00195815		804	3.96355e-05	-0.000140685
802	-0.0303734	-0.000106719	0.00116803		802	-1.45585e-05	-0.000171927
798	0.0270169	0.000119193	0.00119557		798	3.65772e-05	0.000177647
796	-0.0423548	3.17338e-05	0.00201008		796	-6.10783e-05	9.74023e-05
794	-0.029303	-0.000271913	0.00244592		794	-0.000331415	-0.000229813
792	-0.015681	-0.000347735	0.0026142		792	-0.000405119	-0.000307133
790	-0.00940534	-0.000135273	0.00256175		790	-0.000206278	-8.50338e-05
788	0.0440349	-6.11984e-05	0.00254843		788	-0.000107068	-2.87435e-05
786	0.0354442	-0.000119864	0.00258497		786	-0.000151566	-9.74332e-05
784	-0.0699806	-0.000138965	0.00268419		784	-0.000185431	-0.000106089
782	-0.0904837	-0.000217404	0.00292716		782	-0.000217543	-0.000217305
780	0.0301568	-0.000250707	0.00310672		780	-0.000131362	-0.000335149
778	0.0702484	-0.000130205	0.00296477		778	3.56647e-05	-0.000247564
776	-0.000436004	-5.53738e-05	0.00294152		776	0.000127232	-0.000184575
774	0.0120062	-3.65353e-05	0.00302695		774	0.000179804	-0.000189605
772	0.0495409	-8.81e-06	0.00310826		772	0.000218254	-0.000169468
770	0.0246562	4.17225e-05	0.00317705		770	0.000254751	-0.000109004
768	-0.0142766	0.000155567	0.00325768		768	0.000334583	2.89051e-05
766	-0.0287471	0.000285313	0.00327217		766	0.000458235	0.000162963
764	-0.0418413	0.000385739	0.00325761		764	0.000608994	0.000227776
762	-0.0432492	0.000518808	0.00329784		762	0.000844527	0.000288347
760	0.0176649	0.00054145	0.00342833		760	0.000968273	0.000239453
758	0.064786	0.000399784	0.00349391		758	0.000849305	8.17273e-05
756	0.0506578	0.00036373	0.00349151		756	0.000774765	7.29048e-05
754	0.0289205	0.000418322	0.0035584		754	0.000851023	0.000112168
752	-0.0040831	0.000542843	0.00366876		752	0.00104866	0.000184956
750	-0.0192149	0.000821735	0.00375213		750	0.00136208	0.000439419
Case 5 Left Out
Decision Equation					Average Spectra
	bias	0.583454
nu (cm-1)	Beta	Mu	Sigma		nu (cm-1)	Nontumor	Tumor
4000	0.0341083	0.000321382	0.00314583		4000	0.00028554	0.000349986
3998	0.0177838	0.000469206	0.0030051		3998	0.000404664	0.000520716
3996	0.056253	0.00053172	0.00293752		3996	0.000487052	0.000567369
3994	0.0236783	0.000399213	0.00288838		3994	0.00043989	0.00036675
3992	0.0165296	0.000307244	0.00283931		3992	0.000391416	0.000240067
3990	0.0189674	0.000493886	0.00289148		3990	0.000541835	0.000455618
3988	0.00435952	0.000770905	0.00301462		3988	0.000719805	0.000811687
3986	-0.016465	0.000767937	0.00293017		3986	0.000626318	0.000880961
3984	0.00931355	0.000645536	0.00277255		3984	0.000493221	0.000767096
3982	0.0236021	0.00065634	0.00269964		3982	0.000493155	0.000786576
3980	0.00669077	0.000700364	0.0026808		3980	0.000495733	0.000863677
3978	0.00948999	0.000569979	0.00258971		3978	0.000409269	0.00069824
3976	0.0268094	0.000473075	0.00252124		3976	0.000346894	0.000573779
3974	0.0166292	0.000786319	0.00267451		3974	0.000600935	0.000934272
3972	0.0159815	0.000969432	0.00280792		3972	0.000797414	0.00110672
3970	0.00533161	0.000631968	0.00267766		3970	0.000587218	0.000667682
3968	-0.027418	0.000437197	0.00256733		3968	0.000442154	0.000433241
3966	-0.000350466	0.000573452	0.00258618		3966	0.000549467	0.000592593
3964	0.00600553	0.000780323	0.00268886		3964	0.000736074	0.000815637
3962	-0.0140049	0.000827893	0.00258634		3962	0.000775468	0.000869732
3960	0.0119187	0.000581536	0.0020696		3960	0.000554492	0.000603119
3958	0.035517	0.000319514	0.00120768		3958	0.000323703	0.00031617
3954	0.0149456	-0.000147489	0.00111387		3954	-0.00019946	-0.000106011
3952	0.0286653	0.000359691	0.00199313		3952	0.000232569	0.000461145
3950	0.00512346	0.000851245	0.00272796		3950	0.00069202	0.000978321
3948	-0.0275687	0.000795811	0.00273186		3948	0.000688939	0.000881105
3946	-0.0322095	0.000641728	0.00262722		3946	0.000607539	0.000669015
3944	0.0113978	0.000641071	0.00267463		3944	0.000587968	0.000683451
3942	0.00377624	0.000739985	0.00270308		3942	0.000617117	0.000838045
3940	-0.0658418	0.000684862	0.00249776		3940	0.000587761	0.000762358
3938	-0.0301796	0.000582508	0.00228541		3938	0.000558345	0.000601793
3936	0.0152637	0.000491966	0.00221573		3936	0.00047431	0.000506056
3934	-0.000763641	0.000368886	0.00221733		3934	0.000342097	0.000390265
3932	0.0186469	0.000343643	0.00231715		3932	0.000353302	0.000335933
3930	0.0121573	0.000650844	0.00254843		3930	0.000641261	0.000658491
3928	-0.0332751	0.00116272	0.00313095		3928	0.00107356	0.00123387
3926	-0.0308696	0.00146558	0.00354865		3926	0.00132317	0.00157923
3924	-0.0111097	0.00140992	0.00328954		3924	0.00123802	0.00154712
3922	-0.0362118	0.00110335	0.00291012		3922	0.000966625	0.00121248
3920	-0.00691484	0.000800521	0.00263369		3920	0.000793494	0.000806129
3918	0.0620887	0.000753382	0.0025068		3918	0.000818668	0.000701279
3916	0.0380797	0.00101783	0.00248894		3916	0.000991581	0.00103878
3914	-0.0397365	0.00121556	0.00245104		3914	0.00107261	0.00132965
3912	-0.0709012	0.000999245	0.00227348		3912	0.00089898	0.00107927
3910	-0.0455296	0.000800425	0.00220915		3910	0.000746619	0.000843368
3908	-0.00932267	0.000881844	0.00236521		3908	0.000796912	0.000949626
3906	-0.0272981	0.000803576	0.00254453		3906	0.000785514	0.000817991
3904	-0.0575873	0.00045163	0.00292689		3904	0.000605629	0.000328725
3902	-0.036218	0.000451112	0.00338113		3902	0.000630044	0.000308309
3900	0.00671873	0.000453382	0.00340016		3900	0.000562707	0.000366131
3898	0.0323333	0.000486474	0.00303736		3898	0.000527633	0.000453625
3896	0.00978102	0.000665782	0.00264687		3896	0.000698971	0.000639293
3894	-0.00533781	0.000753833	0.00248098		3894	0.000808073	0.000710545
3892	0.0102741	0.000797749	0.00241842		3892	0.000809677	0.00078823
3890	-0.0362229	0.000891055	0.00251361		3890	0.000826262	0.000942765
3888	-0.0241668	0.000526401	0.00251886		3888	0.000535589	0.000519069
3886	0.031761	0.000699405	0.00257847		3886	0.000662782	0.000728633
3884	0.0242771	0.00130856	0.00305382		3884	0.00114687	0.00143761
3882	-0.00666705	0.00108114	0.00316311		3882	0.000932919	0.00119944
3880	-0.0257798	0.000918809	0.00322117		3880	0.000759133	0.00104624
3878	-0.0360983	0.000767564	0.00305719		3878	0.000694186	0.000826125
3876	-0.0195009	0.000525736	0.00288325		3876	0.000580642	0.000481916
3874	-0.00378878	0.000639177	0.00318794		3874	0.000647761	0.000632326
3872	0.0392236	0.000440605	0.00323791		3872	0.000438941	0.000441932
3870	0.0179594	0.000488148	0.00319481		3870	0.0004978	0.000480445
3868	-0.0266184	0.000873797	0.00333083		3868	0.000848955	0.000893623
3866	0.0156912	0.000196179	0.00307412		3866	0.000345081	7.73431e-05
3864	0.0420884	-0.000297678	0.00302764		3864	2.2664e-05	-0.000553339
3862	0.0101278	0.000112989	0.00286286		3862	0.000359455	-8.37126e-05
3860	-0.0321988	0.000562211	0.00285209		3860	0.000662056	0.000482526
3858	-0.0090737	0.00112559	0.00323678		3858	0.00117724	0.00108437
3856	0.0355909	0.00161943	0.00424796		3856	0.00171256	0.0015451
3854	0.0412231	0.00114553	0.00468015		3854	0.00139706	0.000944796
3852	0.0104092	0.00064494	0.00475049		3852	0.000975809	0.000380877
3850	0.0213892	0.000354568	0.00422632		3850	0.000589655	0.000166948
3848	0.00671844	0.000304151	0.00326857		3848	0.00036432	0.000256131
3846	0.000307643	0.000145642	0.00260476		3846	0.000195398	0.000105932
3844	0.00785096	0.000375977	0.00266198		3844	0.000395288	0.000360565
3842	-0.00428065	0.0009199	0.00340148		3842	0.00080561	0.00101111
3840	-0.0113257	0.000921566	0.00401787		3840	0.000722138	0.00108073
3838	-0.00829554	0.000770338	0.00439248		3838	0.000581304	0.000921203
3836	-0.0239359	0.000737524	0.00440128		3836	0.000637366	0.00081746
3834	-0.0177591	0.000480073	0.00383099		3834	0.000593385	0.00038964
3832	0.0112382	0.000413194	0.00336075		3832	0.000629706	0.000240399
3830	0.00309126	0.000478506	0.00292857		3830	0.000573375	0.000402792
3828	-0.0408554	0.000547924	0.00276246		3828	0.000514771	0.000574383
3826	-0.0300119	0.00058407	0.00295142		3826	0.000592969	0.000576969
3824	-0.0299338	0.000500974	0.00326519		3824	0.000587937	0.00043157
3822	-0.030909	0.000518083	0.00357571		3822	0.000539733	0.000500805
3820	-0.0141564	0.000784088	0.00387619		3820	0.000661412	0.000881994
3818	-0.0608395	0.000322039	0.00403155		3818	0.000234857	0.000391618
3816	-0.0892122	0.000479114	0.0037447		3816	0.000344031	0.000586923
3814	-0.053549	0.000930475	0.00338366		3814	0.000736251	0.00108548
3812	0.0408251	0.000600615	0.00286847		3812	0.00057709	0.000619389
3810	-0.00277722	0.000592835	0.00270976		3810	0.000606832	0.000581663
3808	-0.0443124	0.000621396	0.00286322		3808	0.000590497	0.000646055
3806	0.0377804	0.000786394	0.00322518		3806	0.00067443	0.000875751
3804	0.0236819	0.00102193	0.00372722		3804	0.000726439	0.00125776
3802	-0.0478815	0.00136654	0.0042499		3802	0.000837276	0.00178894
3800	-0.0730605	0.00168101	0.00455784		3800	0.00103984	0.00219273
3798	-0.0354467	0.000832608	0.00375955		3798	0.000511199	0.00108912
3796	0.0453983	0.000647912	0.00321456		3796	0.000589648	0.000694411
3794	0.0536191	0.000678089	0.00297412		3794	0.000705299	0.000656373
3792	0.0266806	0.000485759	0.00274442		3792	0.00054406	0.00043923
3790	-0.0185448	0.000636453	0.00280441		3790	0.000641052	0.000632782
3788	-0.0284531	0.00071434	0.00297344		3788	0.000705458	0.000721428
3786	0.00690784	0.000695363	0.00303403		3786	0.000683655	0.000704706
3784	0.0259076	0.000939142	0.00318248		3784	0.000833499	0.00102345
3782	-0.0253194	0.000944607	0.00333673		3782	0.000759288	0.00109251
3780	-0.0526105	0.000767763	0.00328187		3780	0.00054921	0.000942188
3778	-0.0490352	0.000928199	0.00319598		3778	0.00068582	0.00112164
3776	-0.0241988	0.000935607	0.00299322		3776	0.000774003	0.00106458
3774	-0.00244549	0.000936028	0.00288153		3774	0.000823944	0.00102548
3772	0.0131349	0.000803516	0.0028455		3772	0.000728468	0.000863411
3770	0.0366488	0.000628275	0.00288543		3770	0.000626971	0.000629316
3768	0.0252962	0.000643542	0.00300334		3768	0.000677035	0.000616812
3766	0.0474034	0.000439029	0.00291541		3766	0.000478844	0.000407253
3764	0.0415436	0.000404677	0.00283507		3764	0.000390811	0.000415743
3762	0.0356814	0.000421584	0.00290945		3762	0.000400125	0.000438709
3760	0.0587856	0.000491034	0.00313545		3760	0.000462587	0.000513738
3758	0.0305775	0.000669929	0.00344846		3758	0.000628908	0.000702667
3756	0.00847889	0.000698707	0.00364207		3756	0.00065425	0.000734188
3754	-0.00958328	0.000829865	0.0039572		3754	0.000731545	0.000908334
3752	-0.0263751	0.000525262	0.00446557		3752	0.000554338	0.000502057
3750	0.03894	-7.12518e-05	0.00566577		3750	0.000198099	-0.000286217
3748	0.0102318	-0.00036646	0.00607797		3748	-8.42974e-05	-0.00059165
3746	-0.00182374	-0.000475065	0.00595107		3746	-0.00019728	-0.000696763
3744	-0.022038	-8.68241e-05	0.00508332		3744	1.78719e-05	-0.000170381
3742	-0.0142084	-0.000378448	0.00448392		3742	-0.000216998	-0.000507298
3740	-0.011931	-0.000397987	0.00374183		3740	-0.000222714	-0.00053787
3738	-0.0409512	-0.000138089	0.00341067		3738	-9.84327e-05	-0.000169738
3736	0.0360188	-0.000281317	0.0037637		3736	-0.000296782	-0.000268974
3734	0.0233396	-4.12882e-06	0.00392738		3734	-0.000125054	9.23797e-05
3732	-0.0423829	-2.07901e-05	0.00363477		3732	-0.000207127	0.000127923
3730	-0.0156078	-0.000371607	0.00299949		3730	-0.000447181	-0.000311293
3728	0.0240059	-0.000327517	0.00173459		3728	-0.000329303	-0.000326091
3724	0.00131165	0.000260967	0.00174752		3724	0.000224759	0.000289864
3722	0.0432304	0.000598748	0.00299189		3722	0.000448281	0.000718833
3720	0.0296065	0.000745609	0.00343567		3720	0.000606865	0.000856339
3718	0.00427984	0.00055347	0.00333426		3718	0.000532821	0.000569951
3716	0.0189141	0.000351981	0.00317068		3716	0.00039013	0.000321535
3714	0.0324953	0.000312898	0.00331931		3714	0.000393939	0.00024822
3712	0.00625877	0.000480213	0.00359203		3712	0.000594542	0.000388968
3710	0.00757848	0.000794709	0.00391992		3710	0.000858279	0.000743974
3708	0.0236209	0.000487272	0.00364137		3708	0.000540658	0.000444665
3706	0.0489198	7.17292e-05	0.00316002		3706	0.000194469	-2.62277e-05
3704	0.0531067	-4.95e-05	0.00305697		3704	6.61713e-05	-0.000141816
3702	0.0275249	0.000317011	0.00316226		3702	0.000300296	0.000330351
3700	-0.0045221	0.000951664	0.00340394		3700	0.000786824	0.00108322
3698	0.00618339	0.00118018	0.00339182		3698	0.000999893	0.00132406
3696	0.00499681	0.00127572	0.0033921		3696	0.00108956	0.00142428
3694	0.00214159	0.0013076	0.00353619		3694	0.00108401	0.00148605
3692	0.0378833	0.00146194	0.00403025		3692	0.00120055	0.00167055
3690	0.0401778	0.00139752	0.00424208		3690	0.00119104	0.00156231
3688	-0.000104527	0.00111591	0.00407894		3688	0.000901336	0.00128715
3686	0.0300011	0.000654865	0.00355994		3686	0.000537407	0.000748606
3684	0.0348302	0.000487601	0.00321516		3684	0.000515373	0.000465436
3682	0.0113927	0.000639494	0.00330367		3682	0.000678694	0.000608209
3680	0.0491079	0.000926108	0.00371082		3680	0.000971454	0.000889918
3678	0.0490633	0.00119199	0.00432926		3678	0.00128968	0.00111402
3676	0.00296687	0.0013007	0.00492898		3676	0.00138396	0.00123424
3674	-0.0287415	0.00169483	0.00534425		3674	0.00156515	0.00179832
3672	-0.00278116	0.00141925	0.00466205		3672	0.00132409	0.0014952
3670	0.0543388	0.00157701	0.00405721		3670	0.00150931	0.00163105
3668	-0.0181581	0.00179533	0.0037272		3668	0.00160317	0.00194869
3666	-0.0328713	0.00112792	0.00329299		3666	0.00109739	0.00115229
3664	0.019967	0.000983169	0.00322346		3664	0.00105421	0.000926474
3662	0.0214617	0.00118005	0.00335887		3662	0.00122487	0.00114428
3660	-0.0131538	0.00138646	0.00341377		3660	0.00136852	0.00140077
3658	0.00101325	0.00140534	0.00337766		3658	0.00138284	0.0014233
3656	0.0218509	0.00154929	0.00338842		3656	0.00153625	0.0015597
3654	-0.0168319	0.00189586	0.00340745		3654	0.00179724	0.00197456
3652	-0.0348025	0.00219456	0.00368671		3652	0.00195787	0.00238346
3650	0.0038232	0.0021941	0.00399855		3650	0.00192664	0.00240755
3648	0.0233604	0.00239191	0.00417227		3648	0.00213777	0.00259474
3646	-0.0508619	0.00250795	0.00419389		3646	0.00229997	0.00267394
3644	-0.0133994	0.00231714	0.00343727		3644	0.00225357	0.00236787
3642	0.0374781	0.00241558	0.00317731		3642	0.00234527	0.00247169
3640	0.0230684	0.00285163	0.00329207		3640	0.00269668	0.00297531
3638	0.0221572	0.00339701	0.00347499		3638	0.0031601	0.00358609
3636	0.0484646	0.00363698	0.00357842		3636	0.00339209	0.00383242
3634	0.0294009	0.003599	0.00346973		3634	0.00338934	0.00376632
3632	-0.00963567	0.00344275	0.00329048		3632	0.00331391	0.00354558
3630	-0.00715396	0.0030142	0.00374888		3630	0.00302746	0.00300361
3628	0.0468774	0.00321263	0.00409458		3628	0.0032259	0.00320204
3626	0.0800264	0.00360058	0.00377726		3626	0.00355449	0.00363737
3624	0.0538667	0.00400084	0.0033707		3624	0.00384539	0.0041249
3622	-0.0422325	0.00432726	0.00309295		3622	0.0040151	0.0045764
3620	-0.0247199	0.0040298	0.003237		3620	0.00375024	0.00425291
3618	0.0583203	0.00418367	0.00342782		3618	0.00392951	0.00438651
3616	0.0348948	0.00477321	0.00350988		3616	0.00448255	0.00500518
3614	-0.0062782	0.00524313	0.0033644		3614	0.00487564	0.00553642
3612	-0.0267394	0.00547531	0.00343286		3612	0.00505947	0.00580719
3610	-0.00285657	0.00509781	0.00374894		3610	0.00478086	0.00535076
3608	0.0323468	0.00523008	0.00361958		3608	0.0049301	0.00546949
3606	-0.0360781	0.00633829	0.00332757		3606	0.00583541	0.00673963
3604	-0.10463	0.0069895	0.00342459		3604	0.00634405	0.00750463
3602	-0.0779816	0.00721743	0.00342631		3602	0.00652188	0.00777254
3600	-0.0269969	0.00739412	0.00348037		3600	0.00671147	0.00793893
3598	-0.0241224	0.00760491	0.00353572		3598	0.00697572	0.00810706
3596	-0.0174182	0.00794023	0.00355692		3596	0.00733937	0.00841977
3594	-0.0165676	0.00841561	0.00356036		3594	0.00779164	0.00891359
3592	-0.00242228	0.00862491	0.0034469		3592	0.00804357	0.00908886
3590	0.057551	0.00851656	0.00329929		3590	0.00803853	0.00889806
3588	0.006486	0.00862648	0.00338465		3588	0.00814595	0.00900999
3586	-0.0870306	0.00929422	0.00364354		3586	0.0086711	0.00979152
3584	-0.0343415	0.00952374	0.00360955		3584	0.00891033	0.0100133
3582	0.0336364	0.0097582	0.00351456		3582	0.00922993	0.0101798
3580	0.047083	0.010334	0.00365551		3580	0.00982129	0.0107431
3578	0.0468525	0.0107737	0.0036871		3578	0.010197	0.0112341
3576	0.0274813	0.0109515	0.00365274		3576	0.010287	0.0114819
3574	0.00516509	0.0113489	0.003675		3574	0.0106355	0.0119182
3572	0.00978098	0.0118822	0.00370346		3572	0.0111565	0.0124614
3570	0.00742189	0.0122248	0.00384701		3570	0.0115016	0.0128019
3568	-0.0124408	0.0123789	0.00412921		3568	0.0116909	0.012928
3566	-0.0111591	0.0127445	0.00417843		3566	0.0120652	0.0132866
3564	-0.0204359	0.0130818	0.0040427		3564	0.012395	0.0136299
3562	0.000609234	0.013229	0.00367716		3562	0.012605	0.0137269
3560	-0.00720722	0.0136835	0.00361636		3560	0.0130382	0.0141985
3558	-0.0162501	0.0142501	0.00370921		3558	0.0135566	0.0148036
3556	0.0220757	0.0148066	0.00380815		3556	0.0140602	0.0154023
3554	0.0163871	0.015441	0.00400869		3554	0.0145966	0.0161148
3552	-0.0164483	0.0159121	0.00418753		3552	0.0149968	0.0166426
3550	0.00806438	0.0159587	0.00403828		3550	0.0150353	0.0166957
3548	0.029321	0.0159822	0.00383765		3548	0.0150906	0.0166939
3546	0.00746274	0.0162164	0.00379284		3546	0.0153778	0.0168857
3544	-0.0140653	0.0164428	0.00376891		3544	0.0156604	0.0170672
3542	-0.00869283	0.0168244	0.00375117		3542	0.0160795	0.0174189
3540	0.0134076	0.0174131	0.0038078		3540	0.0166798	0.0179983
3538	0.0320045	0.0179355	0.00391495		3538	0.0171938	0.0185274
3536	0.0142396	0.0184058	0.00403097		3536	0.0176176	0.0190349
3534	-0.0134201	0.0187192	0.00406553		3534	0.0179142	0.0193617
3532	0.00381236	0.018924	0.00402057		3532	0.01813	0.0195578
3530	0.0198523	0.0192035	0.0040107		3530	0.0184099	0.0198368
3528	0.0114775	0.0195604	0.00403758		3528	0.0187762	0.0201863
3526	0.000425602	0.0201607	0.00413879		3526	0.019342	0.0208142
3524	-0.0286249	0.0206834	0.00420401		3524	0.0198399	0.0213565
3522	-0.0305749	0.0208649	0.00412374		3522	0.0200457	0.0215187
3520	0.0262877	0.020892	0.00402618		3520	0.0201144	0.0215126
3518	0.0317501	0.0210478	0.004026		3518	0.0202905	0.0216522
3516	-0.0271487	0.0215527	0.0041152		3516	0.0207452	0.0221971
3514	-0.0325009	0.0222581	0.00425814		3514	0.0214006	0.0229424
3512	-0.00364531	0.0228468	0.0043389		3512	0.0220095	0.0235149
3510	0.0168287	0.0231728	0.00423161		3510	0.0223907	0.0237969
3508	0.0194487	0.0235257	0.00421307		3508	0.022732	0.0241592
3506	0.00157419	0.0237778	0.00424239		3506	0.0229421	0.0244447
3504	-0.0166151	0.0238617	0.00420348		3504	0.0230365	0.0245203
3502	-0.0341495	0.0241465	0.00417083		3502	0.023355	0.0247781
3500	-0.0194021	0.0245329	0.00416511		3500	0.0237902	0.0251256
3498	0.00796538	0.0249013	0.00424313		3498	0.0242245	0.0254414
3496	-0.0399237	0.0252724	0.00429865		3496	0.0245799	0.0258251
3494	-0.103121	0.0256093	0.00431407		3494	0.0248755	0.026195
3492	-0.0410803	0.0259126	0.00430681		3492	0.0252357	0.0264529
3490	0.0400994	0.0261189	0.00424877		3490	0.0255278	0.0265906
3488	0.00612726	0.0263885	0.0042262		3488	0.0258214	0.0268411
3486	-0.0407888	0.0268402	0.00426746		3486	0.0262448	0.0273154
3484	-0.0382471	0.0271806	0.00428192		3484	0.0265989	0.0276449
3482	-0.0290307	0.0273983	0.00423131		3482	0.0268847	0.0278082
3480	-0.0464566	0.0277528	0.00422531		3480	0.0272788	0.028131
3478	-0.0406734	0.0281502	0.00427129		3478	0.027682	0.0285239
3476	-0.00913999	0.0285561	0.0043637		3476	0.0280489	0.0289609
3474	-0.0176712	0.0290201	0.00445164		3474	0.0284555	0.0294707
3472	-0.0397783	0.0294652	0.00447831		3472	0.028876	0.0299353
3470	-0.0503392	0.029886	0.00449834		3470	0.029276	0.0303729
3468	-0.0487557	0.0301678	0.00450004		3468	0.0295341	0.0306735
3466	-0.0457954	0.0303151	0.004492		3466	0.0296894	0.0308144
3464	-0.035105	0.0304775	0.00444912		3464	0.0299266	0.0309173
3462	-0.0112027	0.0307017	0.00438591		3462	0.0302331	0.0310757
3460	-0.0144621	0.031016	0.00437565		3460	0.0305356	0.0313993
3458	-0.0649944	0.0313217	0.00441764		3458	0.030738	0.0317876
3456	-0.110614	0.0316371	0.0044784		3456	0.0309891	0.0321543
3454	-0.0613717	0.0320053	0.00444253		3454	0.0314317	0.0324631
3452	0.00713993	0.0323931	0.00442822		3452	0.0319063	0.0327817
3450	-0.00428778	0.0326586	0.00439199		3450	0.0321556	0.0330601
3448	-0.02867	0.0328218	0.00441265		3448	0.0322938	0.0332432
3446	-0.0281945	0.0331405	0.00447621		3446	0.0326299	0.033548
3444	-0.0129515	0.033569	0.0045199		3444	0.0331002	0.0339431
3442	-0.00283987	0.0339372	0.00454745		3442	0.033494	0.034291
3440	-0.0150412	0.0341018	0.00453139		3440	0.0336591	0.0344551
3438	-0.0293853	0.0342448	0.00448535		3438	0.0337772	0.0346181
3436	-0.0493855	0.0346983	0.00451928		3436	0.0341844	0.0351085
3434	-0.057051	0.0352632	0.0045873		3434	0.0347468	0.0356754
3432	-0.0490142	0.0355858	0.00457451		3432	0.0351125	0.0359634
3430	-0.0434565	0.0357924	0.00453627		3430	0.0353548	0.0361416
3428	-0.0621488	0.0360451	0.0044966		3428	0.0356632	0.0363499
3426	-0.0747116	0.0363254	0.00445677		3426	0.0360172	0.0365713
3424	-0.0274757	0.0365443	0.00440062		3424	0.036287	0.0367496
3422	0.0119794	0.0366662	0.00433997		3422	0.0364446	0.0368429
3420	-0.0149633	0.0369135	0.00432511		3420	0.0367066	0.0370786
3418	-0.0189658	0.037228	0.00431963		3418	0.0370384	0.0373794
3416	0.0289747	0.0374593	0.00433131		3416	0.0372827	0.0376003
3414	0.0178638	0.0378539	0.00442372		3414	0.0376042	0.0380532
3412	-0.0380108	0.0383776	0.00453299		3412	0.038064	0.038628
3410	-0.0515957	0.0387787	0.00453507		3410	0.0385067	0.0389959
3408	-0.0431123	0.0390532	0.00447471		3408	0.0388498	0.0392156
3406	-0.0254896	0.0392763	0.0044314		3406	0.0391056	0.0394125
3404	-0.0221752	0.0395735	0.00443584		3404	0.039423	0.0396936
3402	-0.0206738	0.0400004	0.0044903		3402	0.0398734	0.0401018
3400	-0.0120402	0.0404499	0.00456894		3400	0.0403338	0.0405425
3398	-0.0305114	0.0407853	0.00454879		3398	0.0406763	0.0408722
3396	-0.022854	0.0409572	0.00441408		3396	0.0409078	0.0409967
3394	0.00304643	0.0411829	0.00434111		3394	0.0412216	0.041152
3392	0.00940528	0.0416654	0.00441804		3392	0.0417216	0.0416206
3390	0.0140324	0.0421663	0.00450924		3390	0.0421843	0.042152
3388	-0.0133026	0.0424982	0.00450722		3388	0.0424883	0.0425061
3386	-0.0335898	0.0428124	0.00448391		3386	0.0428236	0.0428034
3384	-0.0123847	0.0432156	0.00446141		3384	0.0432827	0.043162
3382	-0.0167477	0.0436439	0.00444419		3382	0.0437184	0.0435843
3380	-0.0280969	0.0439944	0.0044085		3380	0.0440556	0.0439455
3378	0.00578466	0.0443594	0.00435793		3378	0.0444579	0.0442808
3376	0.0365208	0.0447745	0.00430713		3376	0.0449399	0.0446425
3374	0.0431812	0.0452223	0.00426832		3374	0.0454096	0.0450728
3372	0.0186032	0.0456931	0.00423987		3372	0.0458327	0.0455818
3370	-0.0132632	0.0460545	0.00423137		3370	0.0461981	0.0459399
3368	-0.00568582	0.0462889	0.00422304		3368	0.0465214	0.0461033
3366	0.00729739	0.0466147	0.00420119		3366	0.0469227	0.0463689
3364	0.00375442	0.0471537	0.00419191		3364	0.0474479	0.0469189
3362	-0.00418347	0.0476713	0.00416811		3362	0.0479347	0.0474611
3360	-0.0264614	0.0482631	0.00416361		3360	0.048516	0.0480614
3358	-0.0359406	0.0490707	0.00426129		3358	0.0493123	0.048878
3356	-0.00990266	0.0497806	0.00433369		3356	0.0500244	0.0495861
3354	0.0290943	0.0502386	0.00426918		3354	0.0504761	0.0500491
3352	0.0416466	0.0506556	0.00422843		3352	0.0508638	0.0504895
3350	0.0362396	0.0510971	0.00420222		3350	0.0513068	0.0509297
3348	0.0388998	0.0515177	0.00415604		3348	0.0517708	0.0513157
3346	0.0410763	0.0520207	0.00413937		3346	0.0522895	0.0518063
3344	0.0303756	0.0526359	0.00415019		3344	0.0528734	0.0524463
3342	0.0192018	0.0532487	0.00418171		3342	0.0534554	0.0530837
3340	0.0227359	0.0537508	0.00419082		3340	0.0539483	0.0535931
3338	0.0393885	0.0542214	0.00418299		3338	0.0544376	0.054049
3336	0.0615814	0.0547199	0.00415425		3336	0.0549925	0.0545023
3334	0.072453	0.0551861	0.00412073		3334	0.0555098	0.0549277
3332	0.067565	0.055716	0.0041039		3332	0.0560159	0.0554767
3330	0.0496641	0.0563353	0.004118		3330	0.0566043	0.0561206
3328	0.0456754	0.0569438	0.00412951		3328	0.0572505	0.056699
3326	0.0520789	0.0574139	0.0041376		3326	0.057786	0.0571169
3324	0.047913	0.0578771	0.00412796		3324	0.0582827	0.0575535
3322	0.0547144	0.058578	0.00411646		3322	0.0589803	0.0582569
3320	0.0774094	0.0592928	0.00413331		3320	0.0597295	0.0589443
3318	0.104834	0.0599061	0.00413932		3318	0.0603688	0.0595369
3316	0.0974836	0.0605496	0.00412814		3316	0.0609646	0.0602183
3314	0.0435757	0.061119	0.00414902		3314	0.0615063	0.0608099
3312	0.0455892	0.0614643	0.00415784		3312	0.0618931	0.0611221
3310	0.104074	0.0617119	0.00414787		3310	0.0622001	0.0613223
3308	0.0965546	0.0621235	0.0041658		3308	0.062629	0.0617201
3306	0.040295	0.062593	0.00421941		3306	0.0631119	0.0621789
3304	0.00270706	0.0630113	0.00426073		3304	0.0635397	0.0625896
3302	0.0104936	0.0633998	0.00422703		3302	0.0638898	0.0630088
3300	0.0501056	0.0636629	0.00421046		3300	0.0641368	0.0632846
3298	0.0333991	0.0637735	0.00420103		3298	0.0642446	0.0633976
3296	-0.010432	0.0638976	0.00418517		3296	0.0643322	0.0635508
3294	-0.0137854	0.0641292	0.00425111		3294	0.0645297	0.0638095
3292	0.0186309	0.0642186	0.0043373		3292	0.0646315	0.0638891
3290	0.0451184	0.0640264	0.00433601		3290	0.064477	0.0636668
3288	0.019402	0.063668	0.00424413		3288	0.0641238	0.0633043
3286	-0.0115976	0.0634571	0.00418964		3286	0.0638406	0.063151
3284	0.00184947	0.0632142	0.00419079		3284	0.063546	0.0629494
3282	-0.00429086	0.062587	0.00413821		3282	0.0629479	0.062299
3280	-0.0371841	0.0618664	0.00410684		3280	0.062266	0.0615474
3278	-0.0431492	0.0612673	0.00411331		3278	0.0616704	0.0609457
3276	-0.0280743	0.0606431	0.00413189		3276	0.0610459	0.0603216
3274	-0.0178911	0.0599642	0.0041522		3274	0.0603731	0.0596378
3272	-0.00691843	0.0591895	0.00416051		3272	0.0595918	0.0588684
3270	0.0168276	0.0582747	0.00411186		3270	0.0586656	0.0579627
3268	0.0232353	0.0572964	0.00402175		3268	0.0576765	0.0569931
3266	-0.00247011	0.056328	0.00396868		3266	0.0566833	0.0560444
3264	-0.0191437	0.0554227	0.00396411		3264	0.0557528	0.0551592
3262	-0.0491674	0.0545862	0.0039396		3262	0.0548949	0.0543399
3260	-0.0929714	0.0538657	0.00393725		3260	0.0541232	0.0536603
3258	-0.071827	0.053153	0.00397521		3258	0.053344	0.0530005
[truncated: 9,358 more rows]
